# Supplementary material for: Self-organizing ontology of biochemically relevant small molecules
Source: BMC Bioinformatics. 2012 Jan 6;13:3. doi: 10.1186/1471-2105-13-3 (PMC3267649; doi:10.1186/1471-2105-13-3)
Supplement: Additional file 1 — Detailed analysis of results of automated chemical annotation by human curators. This file contains the results of automated chemical entity classification as well as the assessment of these classifications by a human curator as correct and direct (inferred classification is identical to training set classification). Comments on decisions to view a particular classification as erroneous or correct are also included. [file 1471-2105-13-3-S1.XLS]

## Sheet: Sheet1
Inferred	Name	Identical Match?	Correct Inference ?	SMILES			Special Comments			Reason For Error
chebi:secondaryAmidesChebi	meshoAcetamideso5	0	1	CNCC(=O)NC
mesh:Amides = mesh:Formamides	meshoAcetamideso5	0	1	CNCC(=O)NC
mesh:Ethylamines	meshoAcetamideso5	0	1	CNCC(=O)NC
mesh:Acetamides	meshoAcetamideso5	1	1	CNCC(=O)NC
chebi:secondaryAmidesChebi	meshoAcetamideso6	0	1	CCN(C(=O)C)O
mesh:Hydroxylamines	meshoAcetamideso6	0	1	CCN(C(=O)C)O
mesh:Acetamides	meshoAcetamideso6	1	1	CCN(C(=O)C)O
chebi:secondaryAmidesChebi	meshoAcetamideso7	0	1	CN(C(=O)C)C=C
mesh:Amides = mesh:Formamides	meshoAcetamideso7	0	1	CN(C(=O)C)C=C
mesh:Acetamides	meshoAcetamideso7	1	1	CN(C(=O)C)C=C
chebi:secondaryAmidesChebi	meshoAcetamideso8	0	1	CC(=O)NC(=O)N
mesh:Imides	meshoAcetamideso8	0	1	CC(=O)NC(=O)N
mesh:Acetamides	meshoAcetamideso8	1	1	CC(=O)NC(=O)N
mesh:AceticAnhydrides	meshoAceticAnhydrideso5	1	1	O=C(c1ccccc1)OC(=O)C
mesh:Alcohols	meshoAceticAnhydrideso6	0	0	OC(=O)CC1=CC(=O)OC1=O			Technically correct, but we will assume incorrect because a distinction has to be made between an alcohol and carboxylic acid. Err on the side of caution, even though this is technically correct, because in terms of structure, the carboxylic acid is an alcohol derivative. Same reasoning used in subsequent cases.			Lack of Adequate Negations
chebi:fattyAcylsChebi	meshoAceticAnhydrideso6	0	0	OC(=O)CC1=CC(=O)OC1=O			Fatty acyls should not be cyclical: example of including restrictions into class definitions which explicitly state which groups should NOT occur in a given molecule.			Lack of Adequate Negations
chebi:cyclicDicarboxylicAnhydrideChebi	meshoAceticAnhydrideso6	0	1	OC(=O)CC1=CC(=O)OC1=O
mesh:AceticAnhydrides	meshoAceticAnhydrideso6	1	1	OC(=O)CC1=CC(=O)OC1=O
mesh:AceticAnhydrides	meshoAceticAnhydrideso7	1	1	ClC(C(=O)OC(=O)C(Cl)Cl)Cl
mesh:Chlorohydrins	meshoAceticAnhydrideso7	0	1	ClC(C(=O)OC(=O)C(Cl)Cl)Cl			We considered this an acceptable derivative as per the MeSH classification tree and examples therein. Same reasoning applied subsequently.
mesh:AceticAnhydrides	meshoAceticAnhydrideso8	1	1	O=C(C(F)(F)F)OC(=O)C(F)(F)F
chebi:organohalogenCompoundChebi	meshoAceticAnhydrideso8	0	1	O=C(C(F)(F)F)OC(=O)C(F)(F)F
mesh:AceticAnhydrides	meshoAceticAnhydrideso9	1	1	O=C(C(Cl)(Cl)Cl)OC(=O)C(Cl)(Cl)Cl
mesh:Chlorohydrins	meshoAceticAnhydrideso9	0	1	O=C(C(Cl)(Cl)Cl)OC(=O)C(Cl)(Cl)Cl
mesh:Acrylamides	meshoAcrylamideso5	1	1	C=CC(=O)NCCCN(C)C
chebi:secondaryAmidesChebi	meshoAcrylamideso5	0	1	C=CC(=O)NCCCN(C)C
mesh:Ethylamines	meshoAcrylamideso5	0	1	C=CC(=O)NCCCN(C)C
mesh:Acrylamides	meshoAcrylamideso6	1	1	ClC(=C(C(=O)N)Cl)Cl
chebi:organochlorineCompoundChebi	meshoAcrylamideso6	0	1	ClC(=C(C(=O)N)Cl)Cl
mesh:Acrylamides	meshoAcrylamideso7	1	1	BrCCC(=O)NCNC(=O)C=C
chebi:secondaryAmidesChebi	meshoAcrylamideso7	0	1	BrCCC(=O)NCNC(=O)C=C
chebi:organohalogenCompoundChebi	meshoAcrylamideso7	0	1	BrCCC(=O)NCNC(=O)C=C
mesh:Alcohols	meshoAcrylamideso8	0	0	CCC(C(=O)N)CC(C(=O)O)C						The training set (and with it, the source database) was incorrect: this molecule is not an acrylamide. This provides an excellent example of proof-reading existing databases using our auto-generated definitions.
chebi:fattyAcylsChebi	meshoAcrylamideso8	0	1	CCC(C(=O)N)CC(C(=O)O)C			Technically correct as a structural extension of fatty acyl backbone - same reasoning used throughout.
chebi:aminoAcidChebi	meshoAcrylamideso8	0	1	CCC(C(=O)N)CC(C(=O)O)C
mesh:Butylamines	meshoAcrylamideso8	0	1	CCC(C(=O)N)CC(C(=O)O)C
mesh:Amides = mesh:Formamides	meshoAcrylamideso8	0	1	CCC(C(=O)N)CC(C(=O)O)C
mesh:Acetamides	meshoAcrylamideso8	0	1	CCC(C(=O)N)CC(C(=O)O)C
chebi:oxacycleChebi	meshoAcrylamideso9	0	1	N#CC(=CN1CCOCC1)C(=O)N
mesh:Acrylamides	meshoAcrylamideso9	1	1	N#CC(=CN1CCOCC1)C(=O)N
mesh:Nitriles	meshoAcrylamideso9	0	1	N#CC(=CN1CCOCC1)C(=O)N
chebi:azacycloalkaneChebi	meshoAcrylamideso9	0	1	N#CC(=CN1CCOCC1)C(=O)N
mesh:Ethers	meshoAcrylamideso9	0	1	N#CC(=CN1CCOCC1)C(=O)N
mesh:Ethylamines	meshoAcrylamideso9	0	1	N#CC(=CN1CCOCC1)C(=O)N
mesh:Phenols	meshoAlcoholso5	0	1	Oc1ccccc1
mesh:Alcohols	meshoAlcoholso6	1	1	OCC(F)(F)F
chebi:organohalogenCompoundChebi	meshoAlcoholso6	0	1	OCC(F)(F)F
mesh:Alcohols	meshoAlcoholso7	1	1	CCC(O)(C)C
mesh:Alcohols	meshoAlcoholso8	1	1	Cc1ccc(cc1)C(O)C
mesh:BenzylAlcohols	meshoAlcoholso9	1	1	OCc1ccc(cc1)[N+](=O)[O-]
mesh:NitroCompounds	meshoAlcoholso9	0	1	OCc1ccc(cc1)[N+](=O)[O-]
mesh:NitrosoCompounds	meshoAlcoholso9	0	1	OCc1ccc(cc1)[N+](=O)[O-]			Nitro is a combination of nitroso and hydroxylamine. As a structural extension, this is technically correct, but incorrect if one wants to make a distinction between the three groups. Here, we will follow the MeSH structural derivative philosophy in order to accept this as a correct classification. A distinction can be made by adding a custom functional group and forbidding nitroso and hydroxylam…
mesh:Hydroxylamines	meshoAlcoholso9	0	1	OCc1ccc(cc1)[N+](=O)[O-]
mesh:Aldehydes	meshoAldehydeso5	1	1	O=CC=Cc1ccccc1
chebi:areneCarbaldehydeChebi	meshoAldehydeso6	0	1	O=Cc1ccc(cc1)C(C)C
mesh:Benzaldehydes	meshoAldehydeso6	0	1	O=Cc1ccc(cc1)C(C)C
chebi:oxacycleChebi	meshoAldehydeso7	0	1	O=CC(C1CCC(O1)(C)C=C)C
mesh:Aldehydes	meshoAldehydeso7	1	1	O=CC(C1CCC(O1)(C)C=C)C
mesh:Ethers	meshoAldehydeso7	0	1	O=CC(C1CCC(O1)(C)C=C)C
mesh:Alcohols	meshoAlkadieneso5	0	1	CCC=CC=CCO
mesh:Alkadienes	meshoAlkadieneso5	1	1	CCC=CC=CCO
mesh:Aldehydes	meshoAlkadieneso6	0	1	CCC=CC=CC=O
mesh:Alkadienes	meshoAlkadieneso6	1	1	CCC=CC=CC=O
mesh:Alkadienes	meshoAlkadieneso7	1	1	C1CC=CCCC=C1
mesh:Alkadienes	meshoAlkadieneso8	1	1	C=CC(CCC(=C)C)C
mesh:Acrylamides	meshoAlkadieneso9	0	1	CCC(=CC)C=CC(=O)N
mesh:Alkadienes	meshoAlkadieneso9	1	1	CCC(=CC)C=CC(=O)N
mesh:Amides = mesh:Formamides	meshoAmideso5	1	1	CCCCCCCCCCCCCCCC(=O)N
mesh:Acetamides	meshoAmideso5	0	1	CCCCCCCCCCCCCCCC(=O)N
mesh:AnilineCompounds	meshoAmineso5	0	1	Nc1ccccc1
mesh:Nitriles	meshoAmineso6	0	1	N#CCCNCCC#N
mesh:Ethylamines	meshoAmineso6	0	1	N#CCCNCCC#N
chebi:organochlorineCompoundChebi	meshoAmineso7	0	1	ClCCN(CCCl)C
mesh:Ethylamines	meshoAmineso7	0	1	ClCCN(CCCl)C
mesh:Glycols	meshoAmineso8	0	1	CC(CNCC(O)C)O
mesh:Ethylamines	meshoAmineso8	0	1	CC(CNCC(O)C)O
mesh:Alkadienes	meshoAmineso9	0	1	C=CCN(CC=C)CC=C
mesh:Ethylamines	meshoAmineso9	0	1	C=CCN(CC=C)CC=C
mesh:AminoAlcohols	meshoAminoAlcoholso5	1	1	NCC(c1ccccc1)O
chebi:aralkylAmineChebi	meshoAminoAlcoholso5	0	1	NCC(c1ccccc1)O
mesh:Ethylamines	meshoAminoAlcoholso5	0	1	NCC(c1ccccc1)O
mesh:AminoAlcohols	meshoAminoAlcoholso6	1	1	OCCc1ccc(cc1)N
mesh:AnilineCompounds	meshoAminoAlcoholso6	0	1	OCCc1ccc(cc1)N
mesh:AminoAlcohols	meshoAminoAlcoholso7	1	1	Nc1cccc(c1)C(O)C
mesh:AnilineCompounds	meshoAminoAlcoholso7	0	1	Nc1cccc(c1)C(O)C
mesh:Alcohols	meshoAminopyridineso5	0	0	Nc1ccc(cn1)C(=O)O						Lack of Adequate Negations
mesh:CarboxylicAcids	meshoAminopyridineso5	0	1	Nc1ccc(cn1)C(=O)O
mesh:Aminopyridines	meshoAminopyridineso5	1	1	Nc1ccc(cn1)C(=O)O
chebi:aminoAcidChebi	meshoAminopyridineso5	0	1	Nc1ccc(cn1)C(=O)O
mesh:Aminopyridines	meshoAminopyridineso6	1	1	COC(=O)c1ccnc(c1)N
chebi:esterChebi	meshoAminopyridineso6	0	1	COC(=O)c1ccnc(c1)N
chebi:carboxylicEsterChebi	meshoAminopyridineso6	0	1	COC(=O)c1ccnc(c1)N
chebi:azacycloalkaneChebi	meshoAminopyridineso7	0	0	NC(=S)NN=Cc1ncccc1N			Cycloalkane does not usually stand to include aromatic compounds, this is expected, as we don't generate negations in class definitions.			Lack of Adequate Negations
mesh:Hydrazines	meshoAminopyridineso7	0	1	NC(=S)NN=Cc1ncccc1N
chebi:aralkylAmineChebi	meshoAminopyridineso7	0	1	NC(=S)NN=Cc1ncccc1N
mesh:Imines	meshoAminopyridineso7	0	1	NC(=S)NN=Cc1ncccc1N
mesh:Aminopyridines	meshoAminopyridineso7	1	1	NC(=S)NN=Cc1ncccc1N
mesh:AceticAnhydrides	meshoAnhydrideso5	1	1	O=C(C(=C)C)OC(=O)C(=C)C
mesh:Alkadienes	meshoAnhydrideso5	0	1	O=C(C(=C)C)OC(=O)C(=C)C
mesh:AceticAnhydrides	meshoAnhydrideso7	1	1	CCCCCCCC(=O)OC(=O)CCCCCCC
mesh:AceticAnhydrides	meshoAnhydrideso9	1	1	O=C(C(F)(F)F)OC(=O)C(F)(F)F
chebi:organohalogenCompoundChebi	meshoAnhydrideso9	0	1	O=C(C(F)(F)F)OC(=O)C(F)(F)F
mesh:AzaCompounds	meshoAzaCompoundso5	1	1	COc1cccc(c1)CN1C[Si](C)(C)O[Si](C1)(C)C
mesh:OrganosiliconCompounds	meshoAzaCompoundso5	0	1	COc1cccc(c1)CN1C[Si](C)(C)O[Si](C1)(C)C
mesh:Benzylamines	meshoAzaCompoundso5	0	1	COc1cccc(c1)CN1C[Si](C)(C)O[Si](C1)(C)C
chebi:areneCarbaldehydeChebi	meshoBenzaldehydeso5	0	1	O=Cc1cccc(c1)Br
mesh:Benzaldehydes	meshoBenzaldehydeso5	1	1	O=Cc1cccc(c1)Br
chebi:organohalogenCompoundChebi	meshoBenzaldehydeso5	0	1	O=Cc1cccc(c1)Br
chebi:areneCarbaldehydeChebi	meshoBenzaldehydeso6	0	1	O=Cc1ccc(cc1)N(C)C
chebi:aralkylAmineChebi	meshoBenzaldehydeso6	0	1	O=Cc1ccc(cc1)N(C)C
mesh:Benzaldehydes	meshoBenzaldehydeso6	1	1	O=Cc1ccc(cc1)N(C)C
mesh:AnilineCompounds	meshoBenzaldehydeso6	0	1	O=Cc1ccc(cc1)N(C)C
chebi:areneCarbaldehydeChebi	meshoBenzaldehydeso7	0	1	O=Cc1ccc(cc1)C(C)C
mesh:Benzaldehydes	meshoBenzaldehydeso7	1	1	O=Cc1ccc(cc1)C(C)C
chebi:areneCarbaldehydeChebi	meshoBenzaldehydeso9	0	1	CCCCCOc1ccc(cc1)C=O
mesh:Benzaldehydes	meshoBenzaldehydeso9	1	1	CCCCCOc1ccc(cc1)C=O
mesh:Phenols	meshoBenzylAlcoholso5	0	1	OCc1ccc(cc1)O
mesh:BenzylAlcohols	meshoBenzylAlcoholso5	1	1	OCc1ccc(cc1)O
mesh:Glycols	meshoBenzylAlcoholso5	0	1	OCc1ccc(cc1)O
mesh:BenzylAlcohols	meshoBenzylAlcoholso6	1	1	OCc1ccc(cc1)N
mesh:AminoAlcohols	meshoBenzylAlcoholso6	0	1	OCc1ccc(cc1)N
mesh:AnilineCompounds	meshoBenzylAlcoholso6	0	1	OCc1ccc(cc1)N
mesh:BenzylAlcohols	meshoBenzylAlcoholso7	1	1	OCc1cccc(c1)N
mesh:AminoAlcohols	meshoBenzylAlcoholso7	0	1	OCc1cccc(c1)N
mesh:AnilineCompounds	meshoBenzylAlcoholso7	0	1	OCc1cccc(c1)N
mesh:BenzylAlcohols	meshoBenzylAlcoholso8	1	1	OCc1cccc(c1)C
mesh:Benzylamines	meshoBenzylamineso5	1	1	CN(Cc1ccccc1)C
mesh:Ethers	meshoBenzylamineso7	0	1	COCCN(Cc1ccccc1)CCCl
mesh:Benzylamines	meshoBenzylamineso7	1	1	COCCN(Cc1ccccc1)CCCl
mesh:Ethylamines	meshoBenzylamineso7	0	1	COCCN(Cc1ccccc1)CCCl
chebi:organochlorineCompoundChebi	meshoBenzylamineso8	0	1	ClCCN(Cc1ccccc1)CCCl
mesh:Benzylamines	meshoBenzylamineso8	1	1	ClCCN(Cc1ccccc1)CCCl
mesh:Ethylamines	meshoBenzylamineso8	0	1	ClCCN(Cc1ccccc1)CCCl
mesh:Benzylamines	meshoBenzylamineso9	1	1	BrCCN(Cc1ccccc1)CCBr
mesh:Ethylamines	meshoBenzylamineso9	0	1	BrCCN(Cc1ccccc1)CCBr
chebi:organohalogenCompoundChebi	meshoBenzylamineso9	0	1	BrCCN(Cc1ccccc1)CCBr
mesh:Methylamines	meshoBoronCompoundso5	0	1	CCCN(CCC)[B-]
mesh:BoronCompounds	meshoBoronCompoundso5	1	1	CCCN(CCC)[B-]
mesh:BoronCompounds	meshoBoronCompoundso6	1	1	CCc1ccccc1[B]
chebi:oniumCompoundsChebi	meshoBoronCompoundso7	0	0	[BH3-][n+]1ccccc1			Strictly speaking, onium compounds should include positive charges, and have an overall positive charge. This could be corrected by adding a molecular descriptor to the class definition.			Training Class Complexity or Heterogeneity
mesh:Amines	meshoBoronCompoundso7	0	1	[BH3-][n+]1ccccc1
mesh:BoronCompounds	meshoBoronCompoundso7	1	1	[BH3-][n+]1ccccc1
mesh:BoronCompounds	meshoBoronCompoundso8	1	1	CC(OB(OC(C)C)OC(C)C)C
mesh:BoronCompounds	meshoBoronCompoundso9	1	1	CC[B-](c1ccccc1)(c1ccccc1)CC
mesh:Butylamines	meshoButylamineso5	1	1	CCCCNCCCC
mesh:Ethylamines	meshoButylamineso5	0	1	CCCCNCCCC
chebi:nitrosamineChebi	meshoButylamineso6	0	1	CN(N=O)CCCC
mesh:Butylamines	meshoButylamineso6	1	1	CN(N=O)CCCC
chebi:nitrosamineChebi	meshoButylamineso7	0	1	CCCCN(N=O)CCCC
mesh:Butylamines	meshoButylamineso7	1	1	CCCCN(N=O)CCCC
chebi:organochlorineCompoundChebi	meshoButylamineso8	0	1	CCCCN(CCCl)CCCl
mesh:Butylamines	meshoButylamineso8	1	1	CCCCN(CCCl)CCCl
mesh:Ethylamines	meshoButylamineso8	0	1	CCCCN(CCCl)CCCl
mesh:Butylamines	meshoButylamineso9	1	1	CCCCN(CCCC)CCCC
mesh:Ethylamines	meshoButylamineso9	0	1	CCCCN(CCCC)CCCC
mesh:OrganosiliconCompounds	meshoCarbodiimideso6	0	1	C[Si](N=C=N[Si](C)(C)C)(C)C
mesh:Carbodiimides	meshoCarbodiimideso6	1	1	C[Si](N=C=N[Si](C)(C)C)(C)C
mesh:Alcohols	meshoCarboxylicAcidso5	0	0	CC(C(=O)O)CC						Lack of Adequate Negations
chebi:fattyAcylsChebi	meshoCarboxylicAcidso5	0	1	CC(C(=O)O)CC
mesh:Alcohols	meshoCarboxylicAcidso6	0	0	CC(CCC(=O)O)C						Lack of Adequate Negations
chebi:fattyAcylsChebi	meshoCarboxylicAcidso6	0	1	CC(CCC(=O)O)C
mesh:Alcohols	meshoCarboxylicAcidso7	0	0	CC=CC=CC(=O)O						Lack of Adequate Negations
mesh:Alkadienes	meshoCarboxylicAcidso7	0	0	CC=CC=CC(=O)O						Lack of Adequate Negations
chebi:fattyAcylsChebi	meshoCarboxylicAcidso7	0	1	CC=CC=CC(=O)O
mesh:Alcohols	meshoCarboxylicAcidso9	0	0	CCCCCCCCCCCC(=O)O						Lack of Adequate Negations
chebi:fattyAcylsChebi	meshoCarboxylicAcidso9	0	1	CCCCCCCCCCCC(=O)O
mesh:Alcohols	meshoChlorohydrinso5	0	1	CC(CCl)O
mesh:Chlorohydrins	meshoChlorohydrinso5	1	1	CC(CCl)O
chebi:aldoseChebi	meshoChlorohydrinso6	0	0	OCC(CCl)O			Aldose a complex class, perhaps the compounds included in the training set inadequate.			Training Class Complexity or Heterogeneity
mesh:Chlorohydrins	meshoChlorohydrinso6	1	1	OCC(CCl)O
mesh:Glycols	meshoChlorohydrinso6	0	1	OCC(CCl)O
mesh:Chlorohydrins	meshoChlorohydrinso7	1	1	OCC(CO)Cl
mesh:Glycols	meshoChlorohydrinso7	0	1	OCC(CO)Cl
mesh:Alcohols	meshoChlorohydrinso8	0	1	CCC(CCl)O
mesh:Chlorohydrins	meshoChlorohydrinso8	1	1	CCC(CCl)O
mesh:Alcohols	meshoChlorohydrinso9	0	1	OC1CCCCC1Cl
mesh:Chlorohydrins	meshoChlorohydrinso9	1	1	OC1CCCCC1Cl
mesh:Cyanates	meshoCyanateso5	1	1	N#COc1ccccc1
chebi:organochlorineCompoundChebi	meshoCyanateso6	0	1	N#COc1ccc(cc1)Cl
mesh:Cyanates	meshoCyanateso6	1	1	N#COc1ccc(cc1)Cl
mesh:Cyanates	meshoCyanateso7	1	1	N#COc1cccc(c1)OC#N
mesh:Cyclohexylamines	meshoCyclohexylamineso5	1	1	NCCCNC1CCCCC1
mesh:Ethylamines	meshoCyclohexylamineso5	0	1	NCCCNC1CCCCC1
mesh:Cyclohexylamines	meshoCyclohexylamineso6	1	1	CN(C1CCCCC1)C
mesh:Ethylamines	meshoCyclohexylamineso6	0	1	CN(C1CCCCC1)C
mesh:Cyclohexylamines	meshoCyclohexylamineso7	1	1	CCN(C1CCCCC1)CC
mesh:Ethylamines	meshoCyclohexylamineso7	0	1	CCN(C1CCCCC1)CC
mesh:Methylamines	meshoDiazoniumCompoundso5	0	0	CC([N+]#N)(C)C						Lack of Adequate Negations
mesh:DiazoniumCompounds	meshoDiazoniumCompoundso5	1	1	CC([N+]#N)(C)C
mesh:Methylamines	meshoDiazoniumCompoundso6	0	0	N#[N+]C1=CC=CC1						Lack of Adequate Negations
mesh:DiazoniumCompounds	meshoDiazoniumCompoundso6	1	1	N#[N+]C1=CC=CC1
mesh:Alkadienes	meshoDiazoniumCompoundso6	0	1	N#[N+]C1=CC=CC1
mesh:Methylamines	meshoDiazoniumCompoundso7	0	0	CC(=C(O)O)[N+]#N						Lack of Adequate Negations
chebi:diolChebi	meshoDiazoniumCompoundso7	0	1	CC(=C(O)O)[N+]#N
mesh:DiazoniumCompounds	meshoDiazoniumCompoundso7	1	1	CC(=C(O)O)[N+]#N
mesh:Methylamines	meshoDiazoniumCompoundso8	0	0	CC(=C(OCC)O)[N+]#N						Lack of Adequate Negations
mesh:Alcohols	meshoDiazoniumCompoundso8	0	1	CC(=C(OCC)O)[N+]#N
mesh:Ethers	meshoDiazoniumCompoundso8	0	1	CC(=C(OCC)O)[N+]#N
mesh:DiazoniumCompounds	meshoDiazoniumCompoundso8	1	1	CC(=C(OCC)O)[N+]#N
mesh:Methylamines	meshoDiazoniumCompoundso9	0	0	N#[N+]C1=C(O)CCCC1						Lack of Adequate Negations
mesh:Alcohols	meshoDiazoniumCompoundso9	0	1	N#[N+]C1=C(O)CCCC1
mesh:DiazoniumCompounds	meshoDiazoniumCompoundso9	1	1	N#[N+]C1=C(O)CCCC1
mesh:Ethers	meshoEtherso5	1	1	CCCCOC
mesh:Ethers	meshoEtherso6	1	1	CCOC=C
mesh:Ethers	meshoEtherso7	1	1	COCC=C
chebi:oxacycleChebi	meshoEtherso8	0	1	C1OCCO1
mesh:Ethers	meshoEtherso8	1	1	C1OCCO1
mesh:Ethers	meshoEtherso9	1	1	COC(C)C
chebi:aralkylAmineChebi	meshoEthylamineso5	0	1	COc1ccc(cc1)CC(N)C
mesh:Ethylamines	meshoEthylamineso5	1	1	COc1ccc(cc1)CC(N)C
chebi:aralkylAmineChebi	meshoEthylamineso8	0	1	NCCc1ccc(c(c1)OC)OC
mesh:Ethylamines	meshoEthylamineso8	1	1	NCCc1ccc(c(c1)OC)OC
mesh:FattyAlcohols	meshoFattyAlcoholso5	1	1	CCCCCCCCCCCCCCCCCCO
mesh:FattyAlcohols	meshoFattyAlcoholso6	1	1	OCCCCCCCCCCCCCCCC(C)C
mesh:Butylamines	meshoFormamideso5	0	1	CN(C=O)CCCC
mesh:Amides = mesh:Formamides	meshoFormamideso5	1	1	CN(C=O)CCCC
mesh:Amides = mesh:Formamides	meshoFormamideso6	1	1	O=CNCCCN(C)C
mesh:Ethylamines	meshoFormamideso6	0	1	O=CNCCCN(C)C
mesh:Amides = mesh:Formamides	meshoFormamideso7	1	1	O=CNC(C)(C)C
mesh:Amides = mesh:Formamides	meshoFormamideso8	1	1	O=CNc1ccccc1
mesh:Amides = mesh:Formamides	meshoFormamideso9	1	1	CCCN(C=O)CCC
chebi:aldoseChebi	meshoGlycolso5	0	0	OCC(OCC(O)C)C						Training Class Complexity or Heterogeneity
mesh:Ethers	meshoGlycolso5	0	1	OCC(OCC(O)C)C
mesh:Glycols	meshoGlycolso5	1	1	OCC(OCC(O)C)C
mesh:Ethers	meshoGlycolso6	0	0	OCC(c1ccccc1)O						Training Class Complexity or Heterogeneity
chebi:aldoseChebi	meshoGlycolso6	0	0	OCC(c1ccccc1)O						Training Class Complexity or Heterogeneity
mesh:Glycols	meshoGlycolso6	1	1	OCC(c1ccccc1)O
mesh:Guanidines	meshoGuanidineso5	1	1	Ic1cccc(c1)CN=C(N)N
mesh:Benzylamines	meshoGuanidineso5	0	1	Ic1cccc(c1)CN=C(N)N
chebi:organohalogenCompoundChebi	meshoGuanidineso5	0	1	Ic1cccc(c1)CN=C(N)N
mesh:Guanidines	meshoGuanidineso6	1	1	NC(=NCCN1CCCCCCC1)N
chebi:azacycloalkaneChebi	meshoGuanidineso6	0	1	NC(=NCCN1CCCCCCC1)N
mesh:Ethylamines	meshoGuanidineso6	0	1	NC(=NCCN1CCCCCCC1)N
mesh:Guanidines	meshoGuanidineso7	1	1	NC(=NCCc1ccccc1)N=C(N)N
chebi:aralkylAmineChebi	meshoGuanidineso7	0	1	NC(=NCCc1ccccc1)N=C(N)N
mesh:Guanidines	meshoGuanidineso8	1	1	O=C(Cc1c(Cl)cccc1Cl)N=C(N)N
chebi:aralkylAmineChebi	meshoGuanidineso8	0	1	O=C(Cc1c(Cl)cccc1Cl)N=C(N)N
chebi:organochlorineCompoundChebi	meshoGuanidineso8	0	1	O=C(Cc1c(Cl)cccc1Cl)N=C(N)N
mesh:Acetamides	meshoGuanidineso8	0	1	O=C(Cc1c(Cl)cccc1Cl)N=C(N)N
mesh:Guanidines	meshoGuanidineso9	1	1	CC(C(C)(C)C)N=C(Nc1ccncc1)NC#N
chebi:cyanidesChebi	meshoGuanidineso9	0	1	CC(C(C)(C)C)N=C(Nc1ccncc1)NC#N
chebi:azacycloalkaneChebi	meshoGuanidineso9	0	1	CC(C(C)(C)C)N=C(Nc1ccncc1)NC#N
mesh:Methylamines	meshoHydrazineso5	0	1	OCCN(CCO)N
mesh:Hydrazines	meshoHydrazineso5	1	1	OCCN(CCO)N
mesh:Glycols	meshoHydrazineso5	0	1	OCCN(CCO)N
chebi:phenylhydrazinesChebi	meshoHydrazineso6	0	1	NNc1ccccc1
mesh:Methylamines	meshoHydrazineso7	0	1	CCOC(=O)NN
mesh:Hydrazines	meshoHydrazineso7	1	1	CCOC(=O)NN
chebi:esterChebi	meshoHydrazineso7	0	1	CCOC(=O)NN
chebi:carboxylicEsterChebi	meshoHydrazineso7	0	1	CCOC(=O)NN
mesh:Hydrazines	meshoHydrazineso8	1	1	NNCc1ccccc1
mesh:Benzylamines	meshoHydrazineso8	0	1	NNCc1ccccc1
chebi:phenylhydrazinesChebi	meshoHydrazineso9	0	1	NNc1ccccc1C
chebi:organicAminoCompoundChebi	meshoHydroxylamineso5	0	1	ONc1cccc(c1)C
mesh:Hydroxylamines	meshoHydroxylamineso5	1	1	ONc1cccc(c1)C
chebi:organicAminoCompoundChebi	meshoHydroxylamineso6	0	1	ONc1ccc(cc1)C
mesh:Hydroxylamines	meshoHydroxylamineso6	1	1	ONc1ccc(cc1)C
chebi:organicAminoCompoundChebi	meshoHydroxylamineso7	0	1	ONc1ccc(cc1)Cl
chebi:organochlorineCompoundChebi	meshoHydroxylamineso7	0	1	ONc1ccc(cc1)Cl
mesh:Hydroxylamines	meshoHydroxylamineso7	1	1	ONc1ccc(cc1)Cl
chebi:organicAminoCompoundChebi	meshoHydroxylamineso8	0	1	ONc1ccc(c(c1)C)C
mesh:Hydroxylamines	meshoHydroxylamineso8	1	1	ONc1ccc(c(c1)C)C
chebi:aminoAcidChebi	meshoHydroxylamineso9	0	0	ONC(=O)OCc1ccccc1						Lack of Adequate Negations
mesh:Methylamines	meshoHydroxylamineso9	0	1	ONC(=O)OCc1ccccc1
mesh:Hydroxylamines	meshoHydroxylamineso9	1	1	ONC(=O)OCc1ccccc1
chebi:esterChebi	meshoHydroxylamineso9	0	1	ONC(=O)OCc1ccccc1
chebi:carboxylicEsterChebi	meshoHydroxylamineso9	0	1	ONC(=O)OCc1ccccc1
chebi:azacycloalkaneChebi	meshoImideso5	0	1	O=C1CC(=O)N1
chebi:secondaryAmidesChebi	meshoImideso5	0	1	O=C1CC(=O)N1
mesh:Imides	meshoImideso5	1	1	O=C1CC(=O)N1
mesh:Acetamides	meshoImideso5	0	1	O=C1CC(=O)N1
chebi:azacycloalkaneChebi	meshoImideso6	0	1	O=C1NC(=O)N1
mesh:Imides	meshoImideso6	1	1	O=C1NC(=O)N1
mesh:Methylamines	meshoImideso7	0	1	O=CN(C(=O)O)O
chebi:aminoAcidChebi	meshoImideso7	0	1	O=CN(C(=O)O)O
mesh:Hydroxylamines	meshoImideso7	0	1	O=CN(C(=O)O)O
mesh:Imides	meshoImideso7	1	1	O=CN(C(=O)O)O
chebi:azacycloalkaneChebi	meshoImideso8	0	1	O=C1CNCC(=O)N1
chebi:secondaryAmidesChebi	meshoImideso8	0	1	O=C1CNCC(=O)N1
mesh:Imides	meshoImideso8	1	1	O=C1CNCC(=O)N1
mesh:Ethylamines	meshoImideso8	0	1	O=C1CNCC(=O)N1
mesh:Acetamides	meshoImideso8	0	1	O=C1CNCC(=O)N1
chebi:oxacycleChebi	meshoImideso9	0	1	O=C1COCC(=O)N1
chebi:azacycloalkaneChebi	meshoImideso9	0	1	O=C1COCC(=O)N1
chebi:secondaryAmidesChebi	meshoImideso9	0	1	O=C1COCC(=O)N1
mesh:Ethers	meshoImideso9	0	1	O=C1COCC(=O)N1
mesh:Imides	meshoImideso9	1	1	O=C1COCC(=O)N1
mesh:Acetamides	meshoImideso9	0	1	O=C1COCC(=O)N1
mesh:Imines	meshoImineso5	1	1	N=C(C(F)(F)F)C(F)(F)F
chebi:organohalogenCompoundChebi	meshoImineso5	0	1	N=C(C(F)(F)F)C(F)(F)F
mesh:Imines	meshoImineso8	1	1	ClN=C1C=C(Cl)C(=O)C(=C1)Cl
chebi:organochlorineCompoundChebi	meshoImineso8	0	1	ClN=C1C=C(Cl)C(=O)C(=C1)Cl
mesh:Alkadienes	meshoImineso8	0	1	ClN=C1C=C(Cl)C(=O)C(=C1)Cl
mesh:Ketones	meshoImineso8	0	1	ClN=C1C=C(Cl)C(=O)C(=C1)Cl
chebi:cyclicKetoneChebi	meshoImineso8	0	1	ClN=C1C=C(Cl)C(=O)C(=C1)Cl
mesh:Butylamines	meshoIsocyanateso5	0	0	CCCCN=C=O						Lack of Adequate Negations
mesh:Isocyanates	meshoIsocyanateso5	1	1	CCCCN=C=O
mesh:Methylamines	meshoIsocyanateso6	0	0	CCCCCCCN=C=O						Lack of Adequate Negations
mesh:Isocyanates	meshoIsocyanateso6	1	1	CCCCCCCN=C=O
mesh:Methylamines	meshoIsocyanateso7	0	0	O=C=NC(C)(C)C						Lack of Adequate Negations
mesh:Isocyanates	meshoIsocyanateso7	1	1	O=C=NC(C)(C)C
mesh:Isocyanates	meshoIsocyanateso8	1	1	O=C=NC1CCCCC1
mesh:Cyclohexylamines	meshoIsocyanateso8	0	1	O=C=NC1CCCCC1
chebi:organicAminoCompoundChebi	meshoIsocyanateso9	0	1	O=C=Nc1ccccc1C
mesh:Isocyanates	meshoIsocyanateso9	1	1	O=C=Nc1ccccc1C
mesh:Ketones	meshoKetoneso5	1	1	C1C(=O)C1
chebi:cyclicKetoneChebi	meshoKetoneso5	0	1	C1C(=O)C1
mesh:Ketones	meshoKetoneso6	1	1	CCCCC(=O)C
mesh:Ketones	meshoKetoneso7	1	1	CC(=O)C(C)C
mesh:Ketones	meshoKetoneso8	1	1	CCCCC(=O)CC
mesh:Ketones	meshoKetoneso9	1	1	CCCCCC(=O)C
chebi:azacycloalkaneChebi	meshoLactamso5	0	1	O=C1CCCCCCCN1
chebi:secondaryAmidesChebi	meshoLactamso5	0	1	O=C1CCCCCCCN1
mesh:Lactams	meshoLactamso5	1	1	O=C1CCCCCCCN1
mesh:Acetamides	meshoLactamso5	0	1	O=C1CCCCCCCN1
chebi:pyrrolidinonesChebi	meshoLactamso6	0	1	NCCCN1CCCC1=O
chebi:secondaryAmidesChebi	meshoLactamso6	0	1	NCCCN1CCCC1=O
chebi:pyrrolidinesChebi	meshoLactamso6	0	1	NCCCN1CCCC1=O
mesh:Lactams	meshoLactamso6	1	1	NCCCN1CCCC1=O
mesh:Ethylamines	meshoLactamso6	0	1	NCCCN1CCCC1=O
mesh:Acetamides	meshoLactamso6	0	1	NCCCN1CCCC1=O
chebi:azacycloalkaneChebi	meshoLactamso7	0	1	CC1CCCC(=O)N1
mesh:Lactams	meshoLactamso7	1	1	CC1CCCC(=O)N1
mesh:Acetamides	meshoLactamso7	0	1	CC1CCCC(=O)N1
chebi:azacycloalkaneChebi	meshoLactamso8	0	1	O=C1NCC(=O)NC1
chebi:secondaryAmidesChebi	meshoLactamso8	0	1	O=C1NCC(=O)NC1
mesh:Lactams	meshoLactamso8	1	1	O=C1NCC(=O)NC1
mesh:Acetamides	meshoLactamso8	0	1	O=C1NCC(=O)NC1
mesh:Lactones	meshoLactoneso5	1	1	O=C1CCCCO1
chebi:carboxylicEsterChebi	meshoLactoneso5	0	1	O=C1CCCCO1
mesh:Lactones	meshoLactoneso6	1	1	O=C1CC=CO1
chebi:carboxylicEsterChebi	meshoLactoneso6	0	1	O=C1CC=CO1
mesh:Lactones	meshoLactoneso7	1	1	CC1CC(=O)O1
chebi:carboxylicEsterChebi	meshoLactoneso7	0	1	CC1CC(=O)O1
mesh:Lactones	meshoLactoneso8	1	1	C1OC(=O)C=C1
chebi:carboxylicEsterChebi	meshoLactoneso8	0	1	C1OC(=O)C=C1
mesh:Lactones	meshoLactoneso9	1	1	C=C1CC(=O)O1
chebi:carboxylicEsterChebi	meshoLactoneso9	0	1	C=C1CC(=O)O1
mesh:Methylamines	meshoMethylamineso5	1	1	CN(F)F
mesh:Methylamines	meshoMethylamineso6	1	1	CN(C)C
mesh:Methylamines	meshoMethylamineso7	1	1	CCCC=NC
mesh:Imines	meshoMethylamineso7	0	1	CCCC=NC
mesh:Nitriles	meshoMethylamineso8	0	1	CNCCC#N
mesh:Ethylamines	meshoMethylamineso8	0	1	CNCCC#N
mesh:Ethylamines	meshoMethylamineso9	0	1	CCCCCCNC
mesh:Nitrates	meshoNitrateso5	1	1	CCCCC(CO[N+](=O)[O-])CC
mesh:NitrosoCompounds	meshoNitrateso5	0	1	CCCCC(CO[N+](=O)[O-])CC
mesh:Hydroxylamines	meshoNitrateso5	0	1	CCCCC(CO[N+](=O)[O-])CC
mesh:Nitrates	meshoNitrateso6	1	1	[O-][N+](=O)OC(C(O[N+](=O)[O-])CO[N+](=O)[O-])CO[N+](=O)[O-]
mesh:NitrosoCompounds	meshoNitrateso6	0	1	[O-][N+](=O)OC(C(O[N+](=O)[O-])CO[N+](=O)[O-])CO[N+](=O)[O-]
mesh:Hydroxylamines	meshoNitrateso6	0	1	[O-][N+](=O)OC(C(O[N+](=O)[O-])CO[N+](=O)[O-])CO[N+](=O)[O-]
mesh:Nitriles	meshoNitrileso5	1	1	C=CCC#N
mesh:Nitriles	meshoNitrileso6	1	1	C=CCCC#N
chebi:oxacycleChebi	meshoNitrileso7	0	1	C1OC1C#N
mesh:Nitriles	meshoNitrileso7	1	1	C1OC1C#N
mesh:Ethers	meshoNitrileso7	0	1	C1OC1C#N
mesh:Nitriles	meshoNitrileso8	1	1	CC(=O)C#N
mesh:Ketones	meshoNitrileso8	0	1	CC(=O)C#N
mesh:Nitriles	meshoNitrileso9	1	1	CCCCCCC#N
mesh:Nitrites	meshoNitriteso5	1	1	CCCCON=O
mesh:Nitrites	meshoNitriteso6	1	1	C=CCON=O
mesh:Nitrites	meshoNitriteso7	1	1	C=CCCON=O
mesh:Nitrites	meshoNitriteso8	1	1	O=NOC1CC1
mesh:Nitrites	meshoNitriteso9	1	1	CC(ON=O)C
mesh:Methylamines	meshoNitroCompoundso5	0	0	[O-][N+](=O)C=C						Lack of Adequate Negations
mesh:NitroCompounds	meshoNitroCompoundso5	1	1	[O-][N+](=O)C=C
mesh:NitrosoCompounds	meshoNitroCompoundso5	0	1	[O-][N+](=O)C=C
mesh:Hydroxylamines	meshoNitroCompoundso5	0	1	[O-][N+](=O)C=C
mesh:Methylamines	meshoNitroCompoundso6	0	0	[O-][N+](=O)CCC						Lack of Adequate Negations
mesh:NitroCompounds	meshoNitroCompoundso6	1	1	[O-][N+](=O)CCC
mesh:NitrosoCompounds	meshoNitroCompoundso6	0	1	[O-][N+](=O)CCC
mesh:Hydroxylamines	meshoNitroCompoundso6	0	1	[O-][N+](=O)CCC
mesh:Methylamines	meshoNitroCompoundso7	0	0	[O-][N+](=O)CCl						Lack of Adequate Negations
mesh:NitroCompounds	meshoNitroCompoundso7	1	1	[O-][N+](=O)CCl
mesh:NitrosoCompounds	meshoNitroCompoundso7	0	1	[O-][N+](=O)CCl
chebi:organochlorineCompoundChebi	meshoNitroCompoundso7	0	1	[O-][N+](=O)CCl
mesh:Hydroxylamines	meshoNitroCompoundso7	0	1	[O-][N+](=O)CCl
mesh:Methylamines	meshoNitroCompoundso8	0	0	[O-][N+](=O)CC=C						Lack of Adequate Negations
mesh:NitroCompounds	meshoNitroCompoundso8	1	1	[O-][N+](=O)CC=C
mesh:NitrosoCompounds	meshoNitroCompoundso8	0	1	[O-][N+](=O)CC=C
mesh:Hydroxylamines	meshoNitroCompoundso8	0	1	[O-][N+](=O)CC=C
mesh:Methylamines	meshoNitroCompoundso9	0	0	[O-][N+](=O)CCCl						Lack of Adequate Negations
mesh:NitroCompounds	meshoNitroCompoundso9	1	1	[O-][N+](=O)CCCl
mesh:NitrosoCompounds	meshoNitroCompoundso9	0	1	[O-][N+](=O)CCCl
chebi:organochlorineCompoundChebi	meshoNitroCompoundso9	0	1	[O-][N+](=O)CCCl
mesh:Hydroxylamines	meshoNitroCompoundso9	0	1	[O-][N+](=O)CCCl
mesh:Methylamines	meshoNitrosoCompoundso5	0	0	CCNN=O						Lack of Adequate Negations
mesh:Hydrazines	meshoNitrosoCompoundso5	0	1	CCNN=O
mesh:NitrosoCompounds	meshoNitrosoCompoundso5	1	1	CCNN=O
mesh:Methylamines	meshoNitrosoCompoundso6	0	1	C=CNN=O
mesh:Hydrazines	meshoNitrosoCompoundso6	0	1	C=CNN=O
mesh:NitrosoCompounds	meshoNitrosoCompoundso6	1	1	C=CNN=O
mesh:Methylamines	meshoNitrosoCompoundso7	0	0	CC(N=O)C						Lack of Adequate Negations
mesh:NitrosoCompounds	meshoNitrosoCompoundso7	1	1	CC(N=O)C
mesh:Methylamines	meshoNitrosoCompoundso8	0	1	CN(N=O)OC
mesh:Hydrazines	meshoNitrosoCompoundso8	0	1	CN(N=O)OC
mesh:NitrosoCompounds	meshoNitrosoCompoundso8	1	1	CN(N=O)OC
mesh:Hydroxylamines	meshoNitrosoCompoundso8	0	1	CN(N=O)OC
chebi:nitrosamineChebi	meshoNitrosoCompoundso9	0	1	O=CN(N=O)C
mesh:OrganicCompounds	meshoOrganicCompoundso5	1	1	c1ccccc1
chebi:organochlorineCompoundChebi	meshoOrganicCompoundso6	0	1	ClC(=C(Cl)Cl)Cl
mesh:OrganophosphorusCompounds	meshoOrganophosphorusCompoundso5	1	1	NCCCCP(=O)(O)O
mesh:Ethylamines	meshoOrganophosphorusCompoundso5	0	1	NCCCCP(=O)(O)O
mesh:Glycols	meshoOrganophosphorusCompoundso6	0	0	OC(=O)CCP(=O)(O)O						Insufficiency of Manual Cardinality Restriction
mesh:OrganophosphorusCompounds	meshoOrganophosphorusCompoundso6	1	1	OC(=O)CCP(=O)(O)O
chebi:fattyAcylsChebi	meshoOrganophosphorusCompoundso6	0	1	OC(=O)CCP(=O)(O)O
mesh:Glycols	meshoOrganophosphorusCompoundso7	0	0	OC(=O)C(CCCP(=O)(O)O)N						Insufficiency of Manual Cardinality Restriction
mesh:OrganophosphorusCompounds	meshoOrganophosphorusCompoundso7	1	1	OC(=O)C(CCCP(=O)(O)O)N
chebi:fattyAcylsChebi	meshoOrganophosphorusCompoundso7	0	1	OC(=O)C(CCCP(=O)(O)O)N
chebi:aminoAcidChebi	meshoOrganophosphorusCompoundso7	0	1	OC(=O)C(CCCP(=O)(O)O)N
mesh:Ethylamines	meshoOrganophosphorusCompoundso7	0	1	OC(=O)C(CCCP(=O)(O)O)N
mesh:OrganophosphorusCompounds	meshoOrganophosphorusCompoundso8	1	1	Nc1ccccc1SCCCCP(=O)(O)O
mesh:AnilineCompounds	meshoOrganophosphorusCompoundso8	0	1	Nc1ccccc1SCCCCP(=O)(O)O
mesh:OrganophosphorusCompounds	meshoOrganophosphorusCompoundso9	1	1	O=C(Cc1ccc(cc1)I)NCP(=O)O
chebi:aralkylAmineChebi	meshoOrganophosphorusCompoundso9	0	1	O=C(Cc1ccc(cc1)I)NCP(=O)O
chebi:secondaryAmidesChebi	meshoOrganophosphorusCompoundso9	0	1	O=C(Cc1ccc(cc1)I)NCP(=O)O
mesh:Amides = mesh:Formamides	meshoOrganophosphorusCompoundso9	0	1	O=C(Cc1ccc(cc1)I)NCP(=O)O
mesh:Acetamides	meshoOrganophosphorusCompoundso9	0	1	O=C(Cc1ccc(cc1)I)NCP(=O)O
chebi:organohalogenCompoundChebi	meshoOrganophosphorusCompoundso9	0	1	O=C(Cc1ccc(cc1)I)NCP(=O)O
mesh:OrganoseleniumCompounds	meshoOrganoseleniumCompoundso5	1	1	NP(=[Se])(c1ccccc1)c1ccccc1
mesh:OrganoseleniumCompounds	meshoOrganoseleniumCompoundso6	1	1	BrP(=[Se])(c1ccccc1)c1ccccc1
mesh:Methylamines	meshoOrganoseleniumCompoundso7	0	1	CCN(C(=O)Oc1cccc(c1[Se]C)Br)CC
mesh:OrganoseleniumCompounds	meshoOrganoseleniumCompoundso7	1	1	CCN(C(=O)Oc1cccc(c1[Se]C)Br)CC
chebi:esterChebi	meshoOrganoseleniumCompoundso7	0	1	CCN(C(=O)Oc1cccc(c1[Se]C)Br)CC
chebi:organohalogenCompoundChebi	meshoOrganoseleniumCompoundso7	0	1	CCN(C(=O)Oc1cccc(c1[Se]C)Br)CC
mesh:OrganosiliconCompounds	meshoOrganosiliconCompoundso5	1	1	C[SiH]=C
mesh:OrganosiliconCompounds	meshoOrganosiliconCompoundso6	1	1	C=[SiH2]
mesh:Methylamines	meshoOrganosiliconCompoundso7	0	1	CN[Si]=O
mesh:OrganosiliconCompounds	meshoOrganosiliconCompoundso7	1	1	CN[Si]=O
mesh:OrganosiliconCompounds	meshoOrganosiliconCompoundso8	1	1	[SiH3]C=C
mesh:OrganosiliconCompounds	meshoOrganosiliconCompoundso9	1	1	C[Si](=N)C
mesh:OrganothiophosphorusCompounds	meshoOrganothiophosphorusCompoundso5	1	1	CCSP=O
mesh:OrganothiophosphorusCompounds	meshoOrganothiophosphorusCompoundso6	1	1	C1COPS1
chebi:oxacycleChebi	meshoOrganothiophosphorusCompoundso6	0	1	C1COPS1
mesh:OrganothiophosphorusCompounds	meshoOrganothiophosphorusCompoundso7	1	1	CCS(=S)P
mesh:OrganothiophosphorusCompounds	meshoOrganothiophosphorusCompoundso8	1	1	[O-]C(CSP)N
mesh:Methylamines	meshoOrganothiophosphorusCompoundso8	0	1	[O-]C(CSP)N
mesh:OrganothiophosphorusCompounds	meshoOrganothiophosphorusCompoundso9	1	1	CS[P+](=O)C
chebi:oniumCompoundsChebi	meshoOrganothiophosphorusCompoundso9	0	1	CS[P+](=O)C
mesh:Peroxides	meshoPeroxideso5	1	1	CCOOC(C)(C)C
mesh:Peroxides	meshoPeroxideso6	1	1	CC(=O)OOC(=O)C
mesh:Peroxides	meshoPeroxideso7	1	1	CCC(=O)OOC(=O)CC
mesh:Peroxides	meshoPeroxideso8	1	1	CC(OOC(C)(C)C)(C)C
mesh:Peroxides	meshoPeroxideso9	1	1	O=C(c1ccccc1)OOC(=O)C
mesh:Phenols	meshoPhenolso5	1	1	Oc1cccc(O)c1
mesh:Glycols	meshoPhenolso5	0	1	Oc1cccc(O)c1
mesh:Phenols	meshoPhenolso6	1	1	Cc1ccc(O)cc1
mesh:Phenols	meshoPhenolso7	1	1	Oc1ccc(O)cc1
mesh:Glycols	meshoPhenolso7	0	1	Oc1ccc(O)cc1
mesh:Phenols	meshoPhenolso8	1	1	NCc1cccc(O)c1
mesh:Benzylamines	meshoPhenolso8	0	1	NCc1cccc(O)c1
mesh:Phenols	meshoPhenolso9	1	1	COc1ccc(O)cc1
