# Supplementary material for: Self-organizing ontology of biochemically relevant small molecules
Source: BMC Bioinformatics. 2012 Jan 6;13:3. doi: 10.1186/1471-2105-13-3 (PMC3267649; doi:10.1186/1471-2105-13-3)
Supplement: Additional file 2 — Chemical entities to train and assess definitions for each class. This file contains the complete collection of chemical entities collected by human curators to compute chemical class definitions as described (see Methods). The names for each class as used in this work are also reported, along with the class ID for the ChEBI classes. [file 1471-2105-13-3-S2.XLS]

## Sheet: ChEBI Chemical Set
ChEBI Class Name	ChEBI Class ID	Class Representatives
Acyclic Carboxylic Anhydride	36631	O=COC=O
		CC(=O)OC(=O)C
		OC(=O)OC(=O)O
		CCOC(=O)OC(=O)OCC
		O=C(c1ccccc1)OC(=O)C
		O=C(c1ccccc1)OC(=O)c1ccccc1
		O=C(OC(C)(C)C)OC(=O)OC(C)(C)C
aldose	15693	OC(C=O)CO
		OCC(C(C=O)O)O
		OCC1OC(C(C1O)O)O
		OC1COC(C(C1O)O)O
		OCC(C(C(C=O)O)O)O
		OCC(C1OC(C(C1O)O)O)O
		OCC1OC(O)C(C(C1O)O)O
		OCC1(O)C(O)OCC(C1O)O
		OCC(C(C(C=O)(CO)O)O)O
		OCC(C(C(C(C=O)O)O)O)O
		OCC(C1OC(O)C(C(C1O)O)O)O
		OCC(C(C(C(C(C(C=O)O)O)O)O)O)O
		OCC(C1OC(O)(C(=O)O)C(C(C1O)O)O)O
		COC1C(OCCNC(=O)OCc2ccccc2)OC(C(C1O)NC(=O)CC(O)(C)C)C
		CCCCCCCCCCCCCCC(C(C(NC(=O)CCCCCCCCCC=CCC=CCCCCC)COC1OC(CO)C(C(C1O)O)O)O)O
amino acid	33709	NC(=O)O
		CNC(=O)O
		NCC(=O)S
		NCC(=O)O
		CNCC(=O)O
		NCCC(=O)O
		NCCC(=O)N
		ONCC(=O)O
		OC(=O)C=N
		NCCCC(=O)O
		CCNCC(=O)O
		OC(=O)C(O)N
		NCCCCC(=O)O
		CC(C(=O)O)N
		CN(C(=O)O)C
		OC(=O)CNC=N
		NC(=C)C(=O)O
		NC(C(=O)O)CS
		NCCCCCC(=O)O
		CC(C(=O)O)NC
aralkylamine	18000	NCCc1cncn1
		NCCc1ccc(cc1)O
		CNCCc1ccc(cc1)O
		COc1cc(CN)ccc1O
		NCCc1ccc(c(c1)O)O
		NCC(c1ccc(cc1)O)O
		NCCc1cnc2c1cccc2
		NCC(c1ccc(c(c1)O)O)O
		CNCC(c1ccc(c(c1)O)O)O
		CC(NCC(c1ccc(c(c1)O)O)O)C
		NCc1ncc(c1CC(=O)O)CCC(=O)O
		CC(CCc1ccc(cc1)O)NCCc1ccc(c(c1)O)O
		Oc1ccc(cc1)CCCCNCC(c1ccc(c(c1)O)O)O
		COc1cc(C=CC(=O)NCCc2ccc(cc2)O)ccc1O
arenecarbaldehyde	33855	O=Cc1ccccc1
		O=Cc1ccccc1O
		O=Cc1ccccc1C
		O=Cc1cccn1
		O=Cc1cccc(c1)O
		O=Cc1ccc(cc1)C
		O=Cc1cccc(c1)C
		O=Cc1ccc(cc1)O
		O=Cc1cccc(c1O)O
		O=Cc1cc(O)ccc1O
		O=Cc1ccc(cc1O)O
		O=Cc1c(O)cccc1O
		O=CNc1ccccc1C=O
		COc1cc(C=O)ccc1O
		O=Cc1ccccc1C(=O)O
		O=Cc1cc(O)cc(c1)O
		COc1cc(C=O)ccc1OC
		O=Cc1cccc2c1cccc2
		O=Cc1ccc(c(c1)O)O
		O=Cc1ccc2c(c1)OCO2
azacycloalkane	37949	N1CC1
		C1CCN1
		C1CCCN1
		C1NCCN1
		C1CNNC1
		N1CCNCC1
		C1CCCNC1
		C1CNNNC1
		N1CCNNC1
		N1CNCNC1
		C1CCCCNC1
		C1CCCCNCC1
		N1CNCNCNC1
		[NH2+]1CC1
		N1CCNCCNCC1
		N1CCNCCNCCNCC1
		C1CNCCNCCCNCCNC1
benzamides	22702	NC(=O)c1ccccc1
		NC(=O)c1c(Cl)cccc1Cl
		CCN(CCNC(=O)c1ccc(cc1)N)CC
		CCN(CCNC(=O)c1ccc(cc1)NO)CC
		CCN(CCNC(=O)c1ccc(cc1)N=O)CC
		CCN(CCNC(=O)c1ccc(cc1)NC(=O)C)CC
		COc1ccc(c(c1)NC(=O)c1ccccc1)C(=O)O
		Oc1cccc(c1)Nc1nccc(n1)Nc1ccccc1C(=O)N
		COc1ccc(cc1)C(=O)Nc1ccccc1CCC1CCCCN1C
		CC(CCc1ccccc1)NCC(c1ccc(c(c1)C(=O)N)O)O
		COc1cc(cc(c1OC)OC)C(=O)NCc1ccc(cc1)OCCN(C)C
		COC1CN(CCCOc2ccc(cc2)F)CCC1NC(=O)c1cc(Cl)c(cc1OC)N
		O=C(c1c(F)c(F)c(c(c1F)F)F)NCCNS(=O)(=O)c1ccc(cc1)c1ncc(o1)c1ccc(cc1)N(C)C
Carboxylic Anhydride	35873	O=COC=O
		CC(=O)OC(=O)C
		O=C1CCC(=O)O1
		OC(=O)OC(=O)O
		O=C1C=CC(=O)O1
		CCOC(=O)OC(=O)OCC
		O=C1OC(=O)c2c1cccc2
		O=C1OC(=O)C2C1CCCC2
		O=C(c1ccccc1)OC(=O)C
		O=C1OC(=O)C2(C1CCCC2)C
		O=C1OC(=O)C2(C1CC=CC2)C
		O=C1OC(=O)c2c1cc(cc2)C(=O)O
		O=C(c1ccccc1)OC(=O)c1ccccc1
		O=C(OC(C)(C)C)OC(=O)OC(C)(C)C
		O=C1OC(=O)c2c1c(O)cc(=O)c(c2)O
		O=C1OC(=O)c2c1c(Cl)c(c(c2Cl)Cl)Cl
Carboxylic ester	33308	CCOC=O
		CCOC(=O)C
		CCOC(=O)O
		CCOC(=O)N
		O=C1CCCCO1
		NC(=O)OC=C
		CC(=O)OC=C
		CCCCOC(=O)C
		CCOC(=O)C=O
		O=COCCC(C)C
		CCOC(=O)C#C
		COC(=O)CC#N
		O=C1OCCCCC1C
		COC(=O)C(N)C
		CCCCOC(=O)C=C
		CC(COC(=O)C)C
		COC(=O)C(CS)N
		COC(=O)C(=C)C
		COC(=O)C=C(O)C
		CCC=CCCOC(=O)C
chlorocarboxylic acid	36685	OC(=O)C=CCl
		OC(=O)c1ccccc1Cl
		Clc1cccc(c1)C(=O)O
		OC(=O)c1ccc(cc1)Cl
		OC(=O)c1c(Cl)cccc1Cl
		Clc1ccc(c(c1)C(=O)O)O
		OC(=O)C=CC(=CC(=O)O)Cl
		OC(=O)C=CC=C(C(=O)O)Cl
		Clc1ccc(c(c1)Cl)C(=O)O
		OC(=O)C=C(C=C(C(=O)O)Cl)Cl
		ClC(=CC=C(C(=O)O)Cl)C(=O)O
		OC(=O)C(=CC(=C(C(=O)O)Cl)Cl)Cl
		ClC(=C(C(=O)O)Cl)C(=C(C(=O)O)Cl)Cl
		OC(=O)C(c1ccc(cc1)Cl)(c1ccc(cc1)Cl)O
		OC(=O)c1cc(c(cc1NCc1ccco1)Cl)S(=O)(=O)N
Cholestanoid	50401	CC(CCCC(C1CCC2C1(C)CCC1C2CC=C2C1(C)CCCC2)C)C
		CC(CCCC(C1CCC2C1(C)CCC1C2=CCC2C1(C)CCCC2)C)C
		CC(CCCC(C1CCC2C1(C)CCC1C2CCC2=CC(=O)CCC12C)C)C
		CC(CCCC(C1CCC2C1(C)CCC1C2CC=C2C1(C)CCC(C2)O)C)C
		CC(CCCC(C1CCC2C1(C)CCC1C2=CC=C2C1(C)CCC(C2)O)C)C
		OC1CCC2(C(=CCC3C2CCC2(C3CCC2C(CCC=C(C)C)C)C)C1)C
		CC(CCCC(C1CCC2C1(C)CCC1=C2CCC2C1(C)CCC(C2C)O)C)C
		CC(CCCC(C1CCC2C1(C)CCC1C2C(O)CC2=CC(=O)CCC12C)C)C
		OCC(CCCC(C1CCC2C1(C)CCC1C2C(O)CC2=CC(=O)CCC12C)C)C
		CC(C(CCC(C1CCC2C1(C)CCC1C2C(O)CC2=CC(=O)CCC12C)C)O)C
		CC(CCCC(C1CCC2C1(C)C(O)CC1C2C(O)CC2=CC(=O)CCC12C)C)C
		CC(CCC(C(C1CCC2C1(C)CCC1C2CC=C2C1(C)CCC(C2)O)(O)C)O)C
		OCC(CCCC(C1CCC2C1(C)C(O)CC1C2C(O)CC2=CC(=O)CCC12C)C)C
		OCC(CCCC(C1CCC2C1(C)C(O)CC1C2C(O)CC2C1(C)CCC(C2)O)C)CO
Crown Ether	37408	O1CCOCCOCC1
		O1CCOCCOCCOCC1
		O1CCOCCOCCOCCOCC1
		O1CCOCCOCCOCCOCCOCC1
		O1CCOCCOc2c(OCCOCC1)cccc2
		O1CCOc2ccccc2OCCOCCOc2c(OCC1)cccc2
cyanides	23424	NC#N
		CC#N
		[K]C#N
		C=CC#N
		NCCC#N
		CCCC#N
		N#CCC#N
		[Na]C#N
		CC(C#N)N
		N#COOC#N
		CC(C#N)CC
		N#CC(O)(C)C
		c1nccnc1C#N
		N#Cc1ccccc1
		N#CC(=O)C#N
		CC(C#N)(CC)O
		NN=C(C#N)C#N
		N#CCS(=O)(=O)C
		OC(c1ccccc1)C#N
		N#CCc1ccc(cc1)O
Cyclic Dicarboxylic Anhydride	36609	O=C1CCC(=O)O1
		O=C1C=CC(=O)O1
		O=C1OC(=O)c2c1cccc2
		O=C1OC(=O)C2C1CCCC2
		O=C1OC(=O)C2(C1CCCC2)C
		O=C1OC(=O)C2(C1CC=CC2)C
		O=C1OC(=O)c2c1cc(cc2)C(=O)O
		O=C1OC(=O)c2c1c(O)cc(=O)c(c2)O
		O=C1OC(=O)c2c1c(Cl)c(c(c2Cl)Cl)Cl
Cyclic Ketone	3992	O=C1CCCC1
		O=C1CCCC=C1
		O=C1CCC=CC1
		OC1CCCC(=O)C1
		O=C1C=CC=CC1=O
		O=C1C=CC(=O)C=C1
		O=C1C=CC(=O)C(=C1)O
		OCC1CC=C(C(=O)C1O)O
		O=C1C=CC(=O)c2c1cccc2
		OC1C(O)C(O)C(C(=O)C1O)O
		COC1C(O)C(O)C(C(=O)C1O)O
		O=C1C=CC(=O)c2c1c(O)ccc2
		O=C1C(=O)c2c3c1cccc3ccc2
		CCCCCC1=CC(=O)C=C(C1=O)OC
		O=C1C=C(O)C(=O)c2c1cccc2O
		COC1=C(OC)C(=O)C(=CC1=O)C
		O=C1CC2C(=O)CC(O1)(C2(C)C)C
		OC(=O)C1NC2=CC(=O)C(=O)C=C2C1
		OC(=O)C(CC1=CC(=O)C(=O)C=C1)N
		COC1=C(OC)C(=O)C(=C(C1=O)CC=C(C)C)C
diol	23824	OCCO
		OCCCO
		OCC#CCO
		CCC(CO)O
		OCCC(O)C
		OC1CCCCC1O
		CC(C(O)C)O
		SCC(C(CS)O)O
		Oc1ccc(c(c1)N)O
		OC1C(=CC=CC1O)C
		OCC(=CCCC(C=C)(O)C)C
		OCC(c1ccc(c(c1)OC)OC)O
		Oc1c(Cl)c(Cl)c(c(c1Cl)Cl)O
		[O-][N+](=O)c1ccc(c(c1)O)O
ester	35701	COC(=O)C=C(O)C
		CC(OC(=O)C=C(O)C)C
		CCOC(=O)c1ccc(cc1)N
		COC(=O)CC(=O)C(=O)O
		CC(OC(=O)c1ccccc1O)C
		CCOC(=O)C(c1ccccc1)O
		CNC(=O)Oc1cc(C)cc(c1)C
		COC(=O)c1ccc(c(c1)OC)O
		CN(CCCOC(=O)c1ccccc1)C
		O=C(c1ccccc1)OC(C)(C)C
		CCOC(=O)c1ccc(cc1)N(C)C
		O=C(c1ccccc1)OCc1ccccc1
		O=C(c1ccccc1O)Oc1ccccc1
		CCN(CCOC(=O)c1ccc(cc1)N)CC
		CNC(=O)Oc1cccc(c1)N=CN(C)C
		CCCCNc1ccc(cc1)C(=O)OCCN(C)C
		CCN(CCOC(=O)c1ccc(cc1Cl)N)CC
		COC(=O)C=C(CCC=C(CCC1OC1(C)CC)C)C
		CCC(=O)OC(C[N+](C)(C)C)CC(=O)[O-]
Fatty Acyls	35366	CCC(=O)O
		OC(=O)C#C
		CCCC(=O)O
		NCCCC(=O)O
		CCCCC(=O)O
		CSCCC(=O)O
		OC(=O)CC=C
		OCCCC(=O)O
		CC=CC(=O)O
		CCC=CC(=O)O
		NCCCCC(=O)O
		CNCCCC(=O)O
		CC(C(=O)O)C
		C=CCCC(=O)O
		OCCCCC(=O)O
		CC=CCC(=O)O
		CCCCCC(=O)O
		CCCCCCC(=O)O
		C=CC=CC(=O)O
		CC=CCCC(=O)O
Ferrocenes	51005	C12C3C4C5C1[Fe]16782345C2C1C7C8C62
		CCC12C3[Fe]4567892(C1C5C34)C1C8C7C6C91
		C=CC12C3[Fe]4567892(C1C5C34)C1C8C7C6C91
		CC12C3[Fe]4567892(C1C5C34)C1C6C7C9(C81)C
		OC(=O)C12C3[Fe]4567892(C1C5C34)C1C8C7C6C91
		CN(C(=O)C12C3[Fe]4567892(C1C5C34)C1C8C7C6C91)C
		O=C1C=CC(=O)N1CCC12C3[Fe]4567892(C1C5C34)C1C8C7C6C91
		CN(C(=O)C12C3[Fe]4567892(C1C5C34)C1C6C7C9(C81)C(=O)O)C
		c1ccc(cc1)P(C12C3[Fe]4567892(C1C5C34)C1C6C7C9(C81)P(c1ccccc1)c1ccccc1)c1ccccc1
Hydroperoxide	35923	CCCCCCCCOO
		OOC1CC(CCC1C)C(=C)C
		OOC1(C)CCC(CC1)C(C)C
		OOC1(C)CC(CCC1C)C(=C)C
		ClCCN(P1(=O)OCCC(N1)OO)CCCl
		CCCCCC=CC=CC(CCCCCCCC(=O)O)OO
		CCCCCC=CC(C=CCCCCCCCC(=O)O)OO
		CCCCCC=CCC=CC(CCCCCCC(=O)O)OO
		CCCCCC(C=CC=CCCCCCCCC(=O)O)OO
		CCCCCC(=CCC=CCCCCCCCC(=O)O)OO
		CCC=CCC=CC=CC(CCCCCCCC(=O)O)OO
		CCC=CCC(C=CC=CCCCCCCCC(=O)O)OO
		CCCC=CC(C=CC=CCCCCCCCC(=O)O)OO
		CCCCCC(C=CC=CCC=CCC=CCCCC(=O)O)OO
		CCCCCC=CCC=CCC(C=CC=CCCCC(=O)O)OO
		CCCCCC=CC=CC(CC=CCC=CCCCC(=O)O)OO
		CCCCCC=CCC=CCC=CC=CC(CCCC(=O)O)OO
		CCCCCC=CCC(C=CC=CCC=CCCCC(=O)O)OO
Inositols	24848	OC1C(OC)C(O)C(C(C1O)O)O
		OC1C(OC)C(OC)C(C(C1O)O)O
		OC1C(OC)C(OC)C(C(C1O)OC)OC
		OC1C(O)C(O)C(C(C1O)O)O
naphthaldehyde	52366	O=Cc1cccc2c1cccc2
		O=Cc1ccc2c(c1)cccc2
nitrosamine	35803	O=NN(C)C
		CCN(N=O)CC
		O=NN1CN(N=O)CN(C1)N=O
		O=NN(CCCC(=O)c1cccnc1)C
		O=NN1CN(N=O)CN(C1)[N+](=O)[O-]
		ClCCN(C(=O)NCc1cnc(nc1N)C)N=O.Cl
		O=NN1CN(CN(C1)[N+](=O)[O-])[N+](=O)[O-]
Onium Compounds	50313	[P+]
		[N+]
		[S+]
		[F+]
		[O+]
		[I+]
		[Se+]
		[Sb+]
		[As+]
		[Cl+]
		[Bi+]
		[Br+]
organic amino compound	50047	CN
		CCN
		CNC
		NCN
		CCCN
		NCCN
		CCCCN
		NCCCN
		NCCCCN
		CN(C)C
		CCCCNC
		CC(N)C
		CSCCCN
		NCCNCCN
		NCC(N)C
		NC(=N)N
		NCCCCCN
		NCC(C)C
		NNC(=N)N
		NCCCCCCN
organic sulfate	25704	OCC(=O)COS(=O)(=O)O
		O=CC(C(C(C(COS(=O)(=O)O)O)O)O)O
		NC(C(=O)O)Cc1ccc(c(c1)I)Oc1ccc(c(c1)I)OS(=O)(=O)O
		Oc1cc(O)c2c(c1)oc(c(c2=O)OS(=O)(=O)O)c1ccc(c(c1)O)O
		NC(C(=O)O)Cc1cc(I)c(c(c1)I)Oc1ccc(c(c1)I)OS(=O)(=O)O
		O=c1c(Cc2ccc(cc2)OS(=O)(=O)O)nc2n1cc(nc2Cc1ccccc1)c1ccc(cc1)OS(=O)(=O)O
		OCC1OC(OP(=O)(OP(=O)(OCC2OC(C(C2O)O)n2ccc(=O)nc2=O)O)O)C(C(C1OS(=O)(=O)O)O)NC(=O)C
organochlorine compound	36683	CCl
		CCCl
		ClC=C
		ClCCl
		OCCCl
		ClCBr
		ClCCBr
		ClCC=O
		ClCCCl
		ClC1CO1
		ClC=CCl
		OCC=CCl
		ClCC=CCl
		ClC(=C)Cl
		ClC(Cl)Cl
		OCC(CCl)O
		OC(=O)CCl
		ClCCSCCCl
		Clc1ccccc1
		C=CC(=C)Cl
organohalogen compound	36684	CF
		CI
		CBr
		FCF
		CCl
		IC=C
		CCCl
		FC=C
		ClCBr
		ClC=C
		BrC=C
		BrCBr
		ClCCl
		OCCCl
		FCC=O
		IC(I)I
		FC(F)F
		ClCCBr
		ClCC=O
		BrCCBr
Organometallic compound	25707	[Li]C
		C[Sn]C
		[Li]CC
		C[Zn]C
		[Li]C=C
		[Li]C#C
		C[Mg]Cl
		[Li]CCCC
		CC[Mg]Cl
		C[Sn]C
		[Li]C#CC
		CC[Zn]CC
		[Li]C(=C)F
		CCCC[Sn]
		[Li]C(=C)C
		C[Pb](C)(C)C
oxacycle	38104	C1CCO1
		C1=CO1
		CC1CO1
		C1OC=C1
		c1ncco1
		c1ccco1
		C1CCCO1
		c1ccno1
		C1CCNO1
		C1NCCO1
		C1CCCOC1
		C1CC=CO1
		C1COC1=O
		C1CCOOC1
		O1COCOC1
		BrCC1CO1
		OC1CCCO1
		C1CNCCO1
		C1CCOCO1
		O1CCOCC1
oxime	25750	CC=NO
		CCCC=NO
		CSCC=NO
		ON=C(C)C
		CSCCC=NO
		CC(=NO)SC
		CC(C=NO)C
		CSCCCC=NO
		CC(C=NO)CC
		CSCCCCC=NO
		CSCCCCCC=NO
		CSCCCCCCC=NO
		CSCCCCCCCC=NO
		ON=CCc1ccccc1
		ON=C(C(=O)O)C
		CSC(C(=NO)C)C
		CSCCCCCCCCC=NO
		ON=CCc1ccc(cc1)O
		CSCC(=NO)C(C)(C)C
		ON=C(c1ccccc1)C#N
Penicillins	17334	C=CCSCC(=O)NC1C(=O)N2C1SC(C2C(=O)O)(C)C
		O=C(Cc1ccccc1)NC1C(=O)N2C1SC(C2C(=O)O)(C)C
		O=C(NC1C(=O)N2C1SC(C2C(=O)O)(C)C)COc1ccccc1
		OC(=O)C1N2C(=O)C(C2SC1(C)C)NC(=O)C1(N)CCCCC1
		[O-]C(=O)C1N2C(=O)C(C2SC1(C)C)NC=[N+]1CCCCCC1
		NC(c1ccccc1)C(=O)NC1C(=O)N2C1SC(C2C(=O)O)(C)C
		CC(C(=O)NC1C(=O)N2C1SC(C2C(=O)O)(C)C)Oc1ccccc1
		O=C(NC1C(=O)N2C1SC(C2C(=O)O)(C)C)CCCC(C(=O)O)N
		C=NC(c1ccccc1)C(=O)NC1C(=O)N2C1SC(C2C(=O)O)(C)C
		COc1cccc(c1C(=O)NC1C(=O)N2C1SC(C2C(=O)O)(C)C)OC
		CCC(C(=O)NC1C(=O)N2C1SC(C2C(=O)O)(C)C)Oc1ccccc1
		NC(C1=CCC=CC1)C(=O)NC1C(=O)N2C1SC(C2C(=O)O)(C)C
		O=C(C(c1ccc(cc1)O)N)NC1C(=O)N2C1SC(C2C(=O)O)(C)C
		O=C(C(c1cscc1)C(=O)O)NC1C(=O)N2C1SC(C2C(=O)O)(C)C
		O=C(C(c1ccccc1)C(=O)O)NC1C(=O)N2C1SC(C2C(=O)O)(C)C
		OC(=O)C1N2C(=O)C(C2SC1(C)C)NC(=O)c1c(C)onc1c1ccccc1
		OC(=O)C1N2C(=O)C(C2SC1(C)C)N1C(=O)C(NC1(C)C)c1ccccc1
		CCOc1ccc2c(c1C(=O)NC1C(=O)N3C1SC(C3C(=O)O)(C)C)cccc2
		COC1(NC(=O)C(c2cscc2)C(=O)O)C(=O)N2C1SC(C2C(=O)O)(C)C
		OC(=O)C1N2C(=O)C(C2SC1(C)C)NC(=O)c1c(C)onc1c1ccccc1Cl
phenylhydrazines	25996	NNc1ccccc1
		NNc1ccc(cc1)Cl
		OCc1ccc(cc1)NN
		OCc1ccc(cc1)NNC(=O)CCC(C(=O)O)N
Porphyrinogen	36321	c1cc2nc1Cc1ccc(n1)Cc1ccc(Cc3nc(C2)cc3)n1
		CC1(C)c2ccc(n2)C(C)(C)c2ccc(n2)C(c2nc(C(c3nc1cc3)(C)C)cc2)(C)C
		C=Cc1c2Cc3nc(c(c3C)CCC(=O)O)Cc3nc(Cc4nc(Cc(c1C)n2)c(C=C)c4C)c(c3CCC(=O)O)C
		OC(=O)CCc1c2Cc3nc(c(c3C)CCC(=O)O)Cc3nc(Cc4nc(Cc(c1C)n2)c(CCC(=O)O)c4C)c(c3CCC(=O)O)C
		OC(=O)CCc1c2Cc3nc(c(c3C)CCC(=O)O)Cc3nc(Cc4nc(Cc(c1C)n2)c(CCC(=O)O)c4C)c(c3C)CCC(=O)O
		OC(=O)Cc1c2Cc3nc(c(c3CCC(=O)O)CC(=O)O)Cc3nc(Cc4nc(Cc(c1CCC(=O)O)n2)c(CC(=O)O)c4CCC(=O)O)c(c3CCC(=O)O)CC(=O)O
		OC(=O)CCc1c2Cc3nc(c(c3CC(=O)O)CCC(=O)O)Cc3nc(Cc4nc(Cc(c1CC(=O)O)n2)c(CCC(=O)O)c4CC(=O)O)c(c3CCC(=O)O)CC(=O)O
pyrrolidines	38260	C1CCCN1
		NCC1CCCN1
		O=C1CCCN1
		OCC1CCCN1
		OCCN1CCCC1
		O=C1CCCN1C
		C1CCC[NH2+]1
		O=C1CCC(=O)N1
		NC(=O)C1CCCN1
		OC(=O)C1CCCN1
		OCC[NH+]1CCCC1
		IN1C(=O)CCC1=O
		OC1CCNC1C(=O)O
		CCN1C(=O)CCC1=O
		ClN1C(=O)CCC1=O
		CC(=O)CC1CCCN1C
		BrN1C(=O)CCC1=O
		OC1CNC(C1)C(=O)O
		CN1CCCC1c1cccnc1
		O=C1CCC(N1C)(C)C
pyrrolidinone	38275	O=C1CCCN1
		O=C1CCCN1C
		O=C1CCC(=O)N1
		IN1C(=O)CCC1=O
		CCN1C(=O)CCC1=O
		ClN1C(=O)CCC1=O
		BrN1C(=O)CCC1=O
		O=C1CCC(N1C)(C)C
		O=C1CNC(C1)C(=O)O
		O=C1CCC(N1)C(=O)O
		CC1(CC)CC(=O)NC1=O
		CC(C(CC1CCNC1=O)N)O
		CC(=O)C(CC1CCNC1=O)N
		NC(C(=O)CO)CC1CCNC1=O
		OC(=O)CN1C(=O)CC(C1=O)N
		O=C1CCCN1CC#CC[N+](C)(C)C
		COc1ccc(cc1)C(=O)N1CCCC1=O
		CCCCCCCCCC(=O)CC(=O)NC1CCNC1=O
		COc1ccc(cc1OC1CCCC1)C1CNC(=O)C1
		CCC(Nc1cc(ccc1N1C(=O)CCC1(CO)CO)C(=O)O)CC
secondary amide	33257	O=C1CCC(=O)N1
		O=C1CCCC(=O)N1
		IN1C(=O)CCC1=O
		O=C1C=CC(=O)N1
		CCN1C(=O)CCC1=O
		ClN1C(=O)CCC1=O
		BrN1C(=O)CCC1=O
		CCN1C(=O)C=CC1=O
		CC1(CC)CC(=O)NC1=O
		COP(=O)(NC(=O)C)SC
		O=C1NC(=O)c2c1cccc2
		O=C1NC(=O)NC(C1)C(=O)O
		OC(=O)CN1C(=O)CC(C1=O)N
		CCC1(CCC(=O)NC1=O)c1ccc(cc1)N
		Nc1ccc2c3c1cccc3c(=O)nc2=O
		O=C1CCC(C(=O)N1)N1C(=O)c2c(C1=O)cccc2
		O=C1NC(=O)c2c1cc(Nc1ccccc1)c(c2)Nc1ccccc1
		NCCCn1cc(c2c1cccc2)C1=C(C(=O)NC1=O)c1cnc2c1cccc2
		NC(=N)SCCCn1cc(c2c1cccc2)C1=C(C(=O)NC1=O)c1cn(c2c1cccc2)C
		O=c1nc(=O)c2c3c1ccc1c3c(cc2)c2c3c1ccc1c3c(cc2)c(=O)nc1=O
Tetrasaccharide	50126	OCC1OC(C(C1O)OC1OC(C(C1O)O)CO)OCC1OC(C(C1O)O)OCC1OC(C(C1O)O)O
		OCC1OC(C(C1OC1OC(C(C1OC1OC(C(C1O)O)CO)O)CO)O)OCC1OC(C(C1O)O)OC
		OCC1OC(C(C1O)OC1OC(C(C1O)O)CO)OCC1OC(C(C1O)O)OCC1OC(C(C1O)O)OC
		OCC1OC(OC2C(C)OC(C(C2O)O)OC2C(O)C(O)OC(C2O)CO)C(C(C1O)OC1OC(C)C(CC1O)O)O
		OCC1OC(OC2C(C)OC(C(C2O)O)O)C(C(C1O)OC1OC(C)C(CC1O)O)OC1OC(CO)C(C(C1O)O)O
		CC1OC(OC2C(O)OC(C(C2O)O)C)C(C(C1O)OC1OC(C)C(C(C1OC1OC(C)C(C(C1O)O)O)O)O)O
		OCC1OC(OC2C(O)OC(C(C2O)O)CO)C(C(C1O)O)OC1OC(CO)C(C(C1OC1OC(CO)C(C(C1O)O)O)O)O
		OCC(C1OC(C(C1O)O)OC(C1OC(C(C1O)O)O)CO)OC1OC(C(C1O)O)C(OC1OC(C(C1O)O)C(CO)O)CO
		OCC1OC(OCC2OC(OCC3OC(O)C(C(C3O)O)O)C(C(C2O)O)O)C(C(C1O)O)OC1OC(CO)C(C(C1O)O)O
		OCC1OC(OCC2OC(C(C2O)O)(CO)OC2OC(COC3OC(CO)C(C(C3O)O)O)C(C(C2O)O)O)C(C(C1O)O)O
		OCC1OC(OC2C(O)C(CO)OC(C2O)OC2C(CO)OC(C(C2O)O)O)C(C(C1OC1OC(CO)C(C(C1O)O)O)O)O
		OCC1OC(OC2C(OC(C(C2O)O)CO)OC2C(O)OC(C(C2O)O)CO)C(C(C1O)OC1OC(CO)C(C(C1O)O)O)O
		OCC1OC(OC2C(O)C(O)OC(C2O)CO)C(C(C1OC1OC(CO)C(C(C1O)OC1OC(CO)C(C(C1O)O)O)O)O)O
		OCC1OC(C(C1O)O)(CO)OC1OC(COC2OC(COC3OC(CO)C(C(C3O)O)O)C(C(C2O)O)O)C(C(C1O)O)O
		OCC1OC(OC2C(CO)OC(C(C2O)O)O)C(C(C1OC1OC(C)C(C(C1O)O)NC1C=C(CO)C(C(C1O)O)O)O)O
		OCC(C1OC(C(C1O)O)OCC1OC(OCC2OC(O)C(C(C2O)O)O)C(C(C1O)O)O)OC1OC(C(C1O)O)C(CO)O
		OCC1OC(OC2C(CO)OC(C(C2O)O)O)C(C(C1OC1OC(CO)C(C(C1O)O)OC1OC(CO)C(C(C1O)O)O)O)O
		OCC1OC(OCC2OC(O)C(C(C2O)O)O)C(C(C1O)O)OC1OC(CO)C(C(C1OC1OC(CO)C(C(C1O)O)O)O)O
		OCC(C(C(C(C=O)O)O)OC1OC(CO)C(C(C1O)O)OC1OC(CO)C(C(C1O)O)OC1OC(CO)C(C(C1O)O)O)O
		OCC1OC(OC2C(OC(C(C2O)O)C)OC2C(O)OC(C(C2O)O)C)C(C(C1O)OC1OC(C)C(C(C1O)O)O)NC(=O)C
thiol	29256	CS
		CCCS
		NCCS
		OCCS
		CC=CS
		SCNCS
		CCSCS
		NCCCS
		SCCCS
		CC(S)C
		SCCSCC
		Sc1ccccn1
		Sc1ccccc1
		Sc1ncccn1
		SCC(C(=O)O)CS
		COC(=O)C(CS)N
		Sc1nc2c(s1)cccc2
		SCCC(CCCCC(=O)N)S
		SCC(CS(=O)(=O)O)S
		Sc1ncnc2c1ncn2
Tripeptide	47923	NCCCCC(C(=O)NC(C(=O)NC(C(=O)O)C)C)N
		SCC(C(=O)NCC(=O)N)NC(=O)CCC(C(=O)O)N
		SCC(C(=O)NCC(=O)O)NC(=O)CCC(C(=O)O)N
		SCCC(C(=O)NCCCCC(C(=O)NC(C(=O)O)C)N)N
		SCCC(C(=O)NCCCCC(C(=O)O)NC(=O)C(C(C)C)N)N
		O=C(CNC(=O)C(Cc1ccc(cc1)O)NC(=O)C)NCC(=O)O
		SCCC(C(=O)NCCCCC(C(=O)NC(C(=O)O)CC(C)C)N)N
		CCCCC(NC(=O)C(NC(=O)C(NC(=O)C)CC(C)C)CC(C)C)C=O
		O=C1CCC(N1)C(=O)NC(C(=O)N1CCCC1C(=O)N)Cc1ncnc1
		CSCCC(C(=O)NC(C(=O)NC(C(=O)O)Cc1ccccc1)CC(C)C)NC=O
		O=C(NC(C(=O)O)CCCC(C(=O)O)N)CCC(C(=O)O)NC(=O)C(N)C
		CC(=O)NC(C(=O)NCC(=O)NCC(=O)O)Cc1ccc(c(c1)N=Nc1ccccc1)O
		O=C(NCC(=O)NCC(=O)O)CCNC(=O)Cc1cc(I)c(c(c1)[N+](=O)[O-])O
		CC(=O)NC(C(=O)NCC(=O)NCC(=O)O)Cc1ccc(c(c1)N=Nc1ccc(cc1)C(=O)O)O
		FCC(=O)C(NC(=O)C(NC(=O)C(C(C)C)NC(=O)CCCCC1SCC2C1NC(=O)N2)C)CC(=O)O
		CC(=O)NC(C(=O)NCC(=O)NCC(=O)O)Cc1ccc(c(c1)N=Nc1ccc(cc1)[N+](C)(C)C)O
		CC(=O)NC(C(=O)NCC(=O)NCC(=O)O)Cc1ccc(c(c1)N=Nc1ccc(cc1)[As](=O)(O)O)O
		CNC(C(=O)NC(C(=O)N1CCCC1C(=O)NC(C(c1ccccc1)c1ccccc1)C(=O)OC)C1CCCCC1)C
		O=C(NCC(=O)NCC(=O)O)CCNc1c(cc(cc1[N+](=O)[O-])[N+](=O)[O-])[N+](=O)[O-]
		O=C(C(NC(=O)C(Cc1cc(I)c(c(c1)I)O)N)Cc1cc(I)c(c(c1)I)O)NC(C(=O)O)Cc1cc(I)c(c(c1)I)O

## Sheet: MeSH Chemical Set
MeSH Class Name	Class Representatives
Acetamides	CC(=O)N
	CC(=O)NC
	CN(C(=O)C)C=C
	CCCNC(=O)C
	CC(=O)NC(=O)N
	CCNCC(=O)N
	CNCC(=O)NC
	CCN(C(=O)C)O
	CONCC(=O)N
	OCNC(=O)CO
AceticAnhydrides	CC(=O)OC(=O)C
	ClCC(=O)OC(=O)CCl
	O=C(C(F)(F)F)OC(=O)C(F)(F)F
	OC(=O)CC1=CC(=O)OC1=O
	ClC(C(=O)OC(=O)C(Cl)Cl)Cl
	O=C(C(Cl)(Cl)Cl)OC(=O)C(Cl)(Cl)Cl
	COCC(=O)OC(=O)COC
	N#CCC(=O)OC(=O)CC#N
	FCC(=O)OC(=O)CF
	OC(=O)CN(CCN1CC(=O)OC(=O)C1)CCN1CC(=O)OC(=O)C1
	O=C(c1ccccc1)OC(=O)C
	COc1cc(Cc2ccc(cc2)OC)c(c(c1)OC)C(=O)OC(=O)C
Acrylamides	NC(=O)C=C
	C=CC(=O)NC(CC(=O)C)(C)C
	NC(=O)C(=Cc1ccc(o1)[N+](=O)[O-])c1ccco1
	C=CC(=O)NCCN(C)C
	BrCCC(=O)NCNC(=O)C=C
	CCCCOCNC(=O)C=C
	ClC(=C(C(=O)N)Cl)Cl
	C=CC(=O)NCCCN(C)C
	COCNC(=O)C=C
	CC(=C)C(=O)NCO
	N#CC(=CN1CCOCC1)C(=O)N
Alcohols	CCO
	CC(O)C
	CO
	Oc1ccccc1
	Cc1ccc(cc1)C(O)C
	CCC(O)(C)C
	OCC(F)(F)F
	OCc1ccc(cc1)[N+](=O)[O-]
	CCCC(O)C
	CCC(CO)C
Aldehydes	C=CC=O
	CCCCCC=O
	CC=O
	O=CC=Cc1ccccc1
	C=O
	O=CC(=O)C
	O=Cc1ccc(cc1)C(C)C
	O=CC(C1CCC(O1)(C)C=C)C
Alkadienes	C=CC(=C)Cl
	CCCC=CC=CCCCCCCCCC=O
	CCCCC=CCCCCCCCC(=O)C=C
	CCC=CCCC=CCc1ccccc1
	CCC(=CC)C=CC(=O)N
	CCC=CC=CCO
	C=CCC=CC
	CCC=CC=CC=O
	CC(OC(=C(C(=C(Cl)Cl)Cl)Cl)Cl)C
	C=CC(CCC(=C)C)C
	C1CC=CCCC=C1
	CC=CC=C
	C=C=C
	C=CC=C
Amides	CCCCCCCCCCCCCCCC(=O)N
	NC(=O)C=C
	CC(=C)C(=O)N
	NC=O
	CCCCCCCC(=O)N(CCO)CCO
	NC(=O)c1cnccn1
	OCCN(C=O)CCO
Amidines	CCCC(=N)N
	NC(=N)N1CCN2C(C1)Cc1c(C2)[nH]c2c1cccc2
	NC=N
	NC(=NC(=O)Nc1cccnc1)N
	CCN=C(c1ccc(cc1)OC)NC(=S)c1ccc(cc1)OC
	CN(C=Nc1ccc(cc1)OCc1ccccc1)C
	NC(=N)c1ccc(cc1)c1ccc(cc1)c1ccc(cc1)C(=N)N
Amines	CN
	OCCNCCO
	N#CCCNCCC#N
	ClCCN(CCCl)C
	CNCCO
	CC(CNCC(O)C)O
	Nc1ncnc2c1n[nH]n2
	OCCN(C)C
	C=CCN(CC=C)CC=C
	NCCNCCN
	c1cccnc1
	Nc1ccccc1
AminoAlcohols	NCC(c1ccccc1)O
	CC(CN)O
	Nc1cccc(c1)C(O)C
	OCCc1ccc(cc1)N
	NCCCCCCO
	OCc1ccccc1N
	OCc1cccc(c1)N
	OCCc1ccccc1N
	NCC(c1cccc(c1)O)O
Aminopyridines	Nc1ccncc1
	Nc1ccccn1
	Nc1cccnc1
	NC(=S)NN=Cc1ncccc1N
	COC(=O)c1ccnc(c1)N
	Cc1ccnc(c1)N
	Nc1ccc(cn1)C(=O)O
	Cc1cnccc1N
	CC(=O)c1ccnc(c1N)C(=O)C
	COc1cc(CCNc2ccncc2N)ccc1OC
Anhydrides	O=C1OC(=O)c2c1cc(cc2)C(=O)O
	O=C1C=CC(=O)O1
	CC(=O)OC(=O)C
	O=C1OC(=O)c2c3c1cccc3ccc2
	CCCC(=O)OC(=O)CCC
	O=C(C(F)(F)F)OC(=O)C(F)(F)F
	O=C1CC(C(=O)O1)C
	O=C(C(=C)C)OC(=O)C(=C)C
	CCCCCCCC(=O)OC(=O)CCCCCCC
	CCCC1C(=O)OC1=O
Anilides	CCCCCC=CCC=CCCCCCCCC(=O)Nc1ccccc1
	O=C(c1cc2ccccc2cc1O)Nc1ccccc1
	O=C(Nc1ccccc1)CC(=O)C
	CCCC(C(=O)Nc1ccc(cc1)OCC)CCC
	CCCCCC(=O)Nc1ccccc1
	O=C(c1ccccc1)Nc1ccccc1
	CC(CC(=O)NC(C(=O)Nc1ccccc1)C(C)C)C
	O=C(CC(N1CCCCC1C)C)Nc1ccccc1
	CCC(=O)Nc1ccc(c(c1)Cl)Cl
AnilineCompounds	Nc1ccccc1
	Nc1ccc(cc1)N=Nc1ccccc1
	ClCCN(c1ccccc1)CCCl
	OCCN(c1ccccc1)CC
	CN(c1ccc(cc1)N=Nc1ccccc1)C
	Nc1ccc(cc1)Oc1ccc(cc1)Cl
	Nc1ccc(cc1)Cc1ccc(cc1)N
	CCc1ccccc1N
AzaCompounds	CC(C(C12NC(=O)C(C2OC1=O)C)O)C
	C1CNC2CC(C1)c1c2cccc1
	C=CC(=O)C=C1CCC2C(=CCC3(C2CCC3=O)C)N1
	CCCN1CC2Cc3ccc(c(c3c3c2c(C1)ccc3)O)O
	COc1cccc(c1)CN1C[Si](C)(C)O[Si](C1)(C)C
	CN1CCC2(CC1)OC(CC2=O)(C)c1ccccc1
AzabicycloCompounds	CN1C2CCC1CC(=O)C2
	O=C1CC2N1C(=CC2)C(=O)O
	OCCC1CN2C(O1)CC2=O
	OC1CC2CCC(C1O)(N2)O
	CC(=O)C1=CCCC2NC1CC2
	OC1C2CCC(N2)(C(C1O)O)O
	OC(=O)C1N2C(OC1=CCO)CC2=O
	OC(=O)C1N2C(=O)C(C2SC1(C)C)N
	O=C1C(N)C2N1C(=C(CC2)Cl)C(=O)O
	OCC1OC(C(C1O)O)c1nnc2n1ccnc2N
Azides	O=C(c1ccc(cc1)[N+](=O)[O-])N=[N+]=[N-]
	Cc1ccc(cc1)S(=O)(=O)N=[N+]=[N-]
	Cc1ccc(cc1)NS(=O)(=O)N=[N+]=[N-]
	CN(S(=O)(=O)N=[N+]=[N-])c1ccccc1
	[N-]=[N+]=NC(=O)c1cccnc1
	[N-]=[N+]=Nc1ccccc1[N+](=O)[O-]
AzoCompounds	S=C(N=Nc1ccccc1)NNc1ccccc1
	Cc1cc(ccc1N)N=Nc1ccccc1C
	Nc1ccc(cc1)N=Nc1ccccc1
	CN(C(=O)N=NC(=O)N(C)C)C
	OCC1OC(OCN=[N+](C)[O-])C(C(C1O)O)O
	CC(=O)OCN=[N+](C)[O-]
	CN(C(=O)N=NC(=O)N(C)C)C
Benzaldehydes	O=Cc1ccccc1
	O=Cc1ccc(cc1)N(C)C
	ClCCN(c1ccc(cc1)C=O)CCCl
	O=Cc1ccc(cc1)C(C)C
	O=Cc1ccc(cc1)OCc1ccccc1
	CCCCCOc1ccc(cc1)C=O
	O=Cc1ccc(cc1)Oc1ccccc1
	CCc1ccc(cc1)C=O
	O=Cc1ccc(cc1)OC(F)(F)F
	O=Cc1cccc(c1)Oc1ccc(c(c1)Cl)Cl
	O=Cc1ccc(c(c1)O)OC
	O=Cc1cccc(c1)Cl
	O=Cc1cccc(c1)Oc1ccc(cc1)C(C)(C)C
	O=Cc1cccc(c1)Br
	O=Cc1ccc(cc1)N
	O=Cc1ccccc1[N+](=O)[O-]
	O=Cc1ccccc1F
Benzamides	NC(=O)c1ccccc1
	Nc1ccc(cc1)S(=O)(=O)NC(=O)c1ccccc1
	CN(N=Nc1ccc(cc1)C(=O)N)C
	CCN(CCNC(=O)c1ccc(cc1)N)CC
	CCN1CCCC1CNC(=O)c1cc(ccc1OC)S(=O)(=O)N
	CN(N=Nc1cccc(c1)C(=O)N)C
	CNNCc1ccc(cc1)C(=O)NC(C)C
	O=C(c1ccc(cc1)Cl)NCCN1CCOCC1
	C=CCOc1ccccc1C(=O)N
	C=CCOc1cc(Cl)ccc1C(=O)NCCN(CC)CC
Benzamidines	NC(=N)c1ccccc1
	COc1ccccc1N=C(c1ccccc1)N
	Fc1cccc(c1)N=C(c1ccccc1)N
	C=CCN=C(c1ccccc1)Nc1ccc(cc1)OCCN(C(C)C)C(C)C
	Oc1ccccc1N=C(c1ccccc1)N
	NC(=Nc1ccc(c(c1)Cl)C)c1ccccc1
	NC(=Nc1ccc(c(c1)Cl)Cl)c1ccccc1
	COc1ccc(c(c1)N=C(c1ccccc1)N)OC
	CC(CC(C(=O)O)NC(=NC(C(=O)O)CC(C)C)c1ccccc1)C
	COc1cc(N=C(c2ccccc2Cl)N)cc(c1OC)OC
	Nc1ccc(cc1)C(=N)N
BenzylAlcohols	OCc1ccccc1
	OCc1ccc(cc1)C
	OCc1cccc(c1)C
	OCc1cccc(c1)N
	OCc1ccc(cc1)N
	OCc1ccccc1N
	OCc1ccccc1O
	OCc1ccc(cc1)O
	OCc1ccc(cc1)F
Benzylamines	NCc1ccccc1
	ClCCN(Cc1ccccc1)CCCl
	CNCc1ccccc1
	BrCCN(Cc1ccccc1)CCBr
	CCN(c1ccccc1)Cc1ccccc1
	NCc1ccc(cc1)F
	CN(Cc1ccccc1)C
	COc1cc(CN)ccc1OC
	NCc1ccccc1C
	ClCCN(Cc1cccc(c1)I)CCCl
	ClCCN(Cc1ccccc1C)CCCl
	CC(c1ccccc1)NC1=NCCO1
	ICCN(Cc1ccc(cc1)Cl)CC
	COCCN(Cc1ccccc1)CCCl
	NCc1cccc(c1)C
BoronCompounds	CC(OB(OC(C)C)OC(C)C)C
	[BH3-][n+]1ccccc1
	CCB(CC)CC
	CCCN(CCC)[B-]
	CCc1ccccc1[B]
	CC[B-](c1ccccc1)(c1ccccc1)CC
	[B]=C
	C[BH]=N
	C[B]C
	C[BH]=O
Butylamines	CCCCN
	CCCCN(N=O)CCCC
	CN(N=O)CCCC
	CCCCNC
	CCCCNCC
	CCCCN(CCCC)CCCC
	CCCCNCCCC
	CCCCN(C)C
	CCCCN(CCCl)CCCl
	CCCNCCCC
Carbodiimides	C[Si](N=C=N[Si](C)(C)C)(C)C
	C1CCC(CC1)N=C=NC1CCCCC1
	Cc1ccc(cc1)N=C=Nc1ccc(cc1)C
	CCN=C=NCCCN(C)C
	C1CCC(CC1)N=C=NCCN1CCOCC1
	Cc1c(Cl)cccc1N=C=Nc1cccc(c1C)Cl
	CCN=C=NCCN(C)C
	CC(N=C=NC(C)C)C
	Cc1cccc(c1)N=C=Nc1cccc(c1)C
	Cc1cc(C)cc(c1N=C=Nc1c(C)cc(cc1C)C)C
CarboxylicAcids	OC(=O)c1ccccc1O
	OC(=O)Cc1c[nH]c2c1cccc2
	CC(=O)O
	OC=O
	CCCCCCCCCCCC(=O)O
	CCCCCC(=O)O
	OCC(=O)O
	CC=CC=CC(=O)O
	CCC(=O)O
	CC(C(=O)O)CC
	CC(CCC(=O)O)C
Catecholamines	NCCc1ccc(c(c1)O)O
	O=CC(Cc1ccc(c(c1)O)O)N
	CC(C(=O)c1ccc(c(c1)O)O)N
	CCC(Cc1ccc(c(c1)O)O)N
	ON=C(Cc1ccc(c(c1)O)O)N
	CC(C(c1ccc(c(c1)O)O)O)N
	NCC(c1cc(C)c(c(c1)O)O)O
	NCC(=O)c1cc(O)c(cc1F)O
	NCCc1ccc(c(c1Cl)O)O
	Nc1ccc(c(c1)O)O
	NCc1ccc(c(c1)O)O
Ceramides	CCCCCCCCCCCCCC=CC(C(NC(=O)C)CO)O
	CCCCCCCCCCCCCCCC(=O)NC(C(C=CCCCCCCCCCCCCC)O)CO
	CCCCCCCCCCCCCC=CC(C(NC(=O)CCCCC)CO)O
	CCCCCCCCCCCCCCCCCC(=O)NC(C(C=CCCCCCCCCCCCCC)O)CO
	CCCCCCCCCCCCCC=CC(C(NC(=O)CCCCCCC)CO)O
	CCCCCCCCCCCCCC=CC(C(NC(=O)CCCCC)CO)O
	CCCCCCCCCCCCCC=CC(C(COP(=O)([O-])[O-])NC=O)O
	CCCCCCCCCCCCCCCC(=O)NC(C(C=CCCCCCCCCCCCCC)O)CO
Chlorohydrins	OCC(CCl)O
	OCCCl
	CC(CCl)O
	OCC(CCl)O
	OCCCCl
	OCCOCCCl
	CC(CO)Cl
	OCCSCCCl
	OCC(CO)Cl
	ClCC(OC(=O)C)COC(=O)C
	[O-][N+](=O)OCCCl
	CC(C(O)C)Cl
	CCC(CCl)O
	ClCC(c1ccccc1)O
	OC1CCCCC1Cl
Cyanates	[O-]C#N
	CCCC[Sn](OC#N)(CCCC)CCCC
	N#COc1ccccc1
	CCOC#N
	CCCCOC#N
	CC(OC#N)CC
	N#COc1ccc(cc1)Cl
	N#COc1cccc(c1)OC#N
	N#COc1ccc(cc1)C(c1ccccc1)(C)C
	CC(OC#N)C
	N#COc1ccc(cc1)c1ccccc1
	C=Cc1cc(C)c(c(c1)C)OC#N
Cyclohexylamines	NC1CCCCC1
	NC1CCC(CC1)CC1CCC(CC1)N
	NCCCNC1CCCCC1
	CN(C1CCC(CC1)C1c2ccccc2CCc2c1cccc2)C
	OCCNC1CCCCC1
	C1CCC(CC1)N=Cc1ccccc1
	CNC1CCCCC1
	CN(C1CCCCC1)C
	CCNC1CCCCC1
	CCCCNC1CCCCC1
	OCCN(C1CCCCC1)CCO
	CCN(C1CCCCC1)CC
	CC([N+](=O)[O-])(CNC1CCCCC1)C
DiazoniumCompounds	C=CC[N+]#N
	CCC[N+]#N
	CC(=O)C[N+]#N
	CCCC[N+]#N
	CC([N+]#N)(C)C
	N#[N+]C1=CC=CC1
	CC(=C(O)O)[N+]#N
	CCCCCC[N+]#N
	N#[N+]C(=C(O)C)C(=C)C
	N#[N+]C1=C(O)CCCC1
	CCC(=O)C(=CO)[N+]#N
	CC(=C(OCC)O)[N+]#N
	CCN1C=CC=C(C1)[N+]#N
Ethers	COC
	COC=C
	COCC
	C=COC=C
	COCC=C
	CCOC=C
	C1OCCO1
	COC(C)C
	COCCN
	COCOC
	COC=C(C)C
	C1CCOCO1
	COC(C)(C)C
	CCCCOC
	CCOC(C)C
Ethylamines	CCN
	NCCc1cnc[nH]1
	CC(c1cccc2c1cccc2)N
	COc1ccc(cc1)CC(N)C
	COc1cc(Br)c(cc1CC(N)C)OC
	NCCc1c[nH]c2c1cccc2
	NCCNCCN
	NCCc1ccc(cc1)OC
	NCCc1ccc(c(c1)OC)OC
	NCCSCCN
	CCNC1(CCCCC1)c1ccccc1
FattyAlcohols	CCCCCCCCCCCCO
	CCCCCCCCCCCCCCCCO
	CCCCCCCCO
	CCCCCCCCCCO
	CCCCCCCCCCCCCCCCCCO
	CCCCCCCCCCCO
	OCCCCCCCCCCCCCCCC(C)C
Formamides	NC=O
	O=CNc1scc(n1)c1ccc(o1)[N+](=O)[O-]
	OCCN(C=O)CCO
	O=CNC(Cc1ccccc1)C
	O=CNC(C)(C)C
	O=CNCCCN(C)C
	CNC=O
	OCNC=O
	CCCNC=O
	O=CNc1ccc(cc1)Cl
	CCCN(C=O)CCC
	CCN(C=O)CC
	CN(C=O)CCCC
	O=CNc1ccccc1
Glycols	OCCO
	OCC(O)C
	OCC(OCC(O)C)C
	OCC(c1ccccc1)O
	OCCOCCOCCO
	OCCCCO
	OCC(CO)(C)C
Guanidines	Ic1cccc(c1)CN=C(N)N
	NC(=NCCCc1cnc[nH]1)NCCSCc1nc[nH]c1C
	O=NN=C(N)N
	CN=C(N)N
	NC(=NCCc1ccccc1)N=C(N)N
	CC(C(C)(C)C)N=C(Nc1ccncc1)NC#N
	CN(C(=N)N=C(N)N)C
	O=C(Cc1c(Cl)cccc1Cl)N=C(N)N
	NC(=NCCN1CCCCCCC1)N
	CCOC(=O)c1ccc(cc1)OC(=O)CCCCCN=C(N)N
	CNC(=NC)NCc1ccccc1
	NCCCCN=C(N)N
	CC(N=C(N=C(Nc1ccc(cc1)Cl)N)N)C
Hydrazines	NC(=S)NNC(=S)N
	CN(N)C
	CCOC(=O)NN
	NNCCO
	OCCN(CCO)N
	CNN
	CNNCc1ccccc1
	CNNC
	NNC(=O)OCc1ccccc1
	NNC(c1ccccc1)C
	NNCc1ccccc1
	NNCCc1ccccc1
	NNc1ccccc1
	CCCCN(N)C
	c1ccc(cc1)NNc1ccccc1
	NNc1ccccc1C
Hydrocarbons	CC(CCCC(C)C)CCCC(CCCC(C)C)C
	CC(C)C
	CCCC
	CCC
	ClC(=C(Cl)Cl)Cl
	c1cc2cccc3c2c(c1)c1cccc2c1c3ccc2
	ClCCl
	CCl
	c1ccccc1
Hydroxylamines	ONc1ccc(cc1)C
	ONc1ccc(cc1)Cl
	NOC(=O)N
	ONc1cccc(c1)C
	ONc1ccccc1C
	CCN(CCNC(=O)c1ccc(cc1)NO)CC
	ONC(=O)OCc1ccccc1
	NC(=O)NO
	NOCC(C)C
	ONS(=O)(=O)c1ccccc1
	ONc1ccc(c(c1)C)C
	ONc1ccc(cc1)c1ccccc1C
	CNO
Imides	O=C1NC1=O
	O=CNC=O
	O=C1CC(=O)N1
	O=C1NC(=O)N1
	O=CN(C=O)C
	O=C1N=CC(=O)N1
	O=c1[nH][nH]c(=O)[nH]1
	CNC(=O)NC=O
	[O-]C(=O)NC(=O)[O-]
	NNC(=O)NC=O
	O=CN(C(=O)O)O
	O=c1ccnc(=O)[nH]1
	O=C1NC(=O)C(=C)C1
	O=C1CC=CC(=O)N1
	O=C1CN=NC(=O)N1
	NC(=O)NC(=O)C=C
	O=C1CNCC(=O)N1
	O=C1COCC(=O)N1
Imines	ClN=C1C=C(Cl)C(=O)C(=C1)Cl
	Cc1ccc(cc1)NC(=Nc1on[n+](c1)C(Cc1ccccc1)C)[O-]
	ClN=C1C=CC(=O)C=C1
	CCOC(=Nc1on[n+](c1)N1CCOCC1)[O-]
	C=N
	NC1=CC(=N)c2c(C1=O)cccc2
	N=C1c2ccccc2c2c1cccc2
	N=C(C(F)(F)F)C(F)(F)F
	NC1=CC(=N)c2c(C1=O)cccc2N
	N=C1C=CC(=O)C=C1
	CNc1ccc(cc1C(=N)c1ccccc1)Cl
	CC(=C)C=NN1CCOCC1
Isocyanates	O=C=Nc1ccc(cc1)Cc1ccc(cc1)N=C=O
	O=C=Nc1ccccc1C
	CN=C=O
	CCCN=C=O
	CCCCN=C=O
	N=C=O
	ClC1CCC(CC1)N=C=O
	CC(c1ccccc1)N=C=O
	O=C=NS(=O)(=O)Cl
	O=C=NC(=O)C(Cl)(Cl)Cl
	O=C=Nc1cccc(c1C)N=C=O
	COc1ccc(cc1)N=C=O
	O=C=NCCc1ccccc1
	O=C=NC(c1cccc2c1cccc2)C
	O=C=Nc1c(F)c(F)c(c(c1F)F)F
	CCN=C=O
	O=C=NC1CCCCC1
	CCCCCCCN=C=O
	O=C=NC(C)(C)C
	CCOc1ccc(cc1)N=C=O
	ClCCN=C=O
Ketones	C1C(=O)C1
	CCC(=O)C
	CCCCCC(=O)C
	CC(CC(=O)C)C
	CC(=O)C=Cc1ccccc1
	CC(=O)C=C
	CCCCC(=O)C
	CN(c1ccc(cc1)C(=O)c1ccc(cc1)N(C)C)C
	CC(=O)C(C)(C)C
	CCCCC(=O)CC
	CC(=O)c1ccc2c(c1)cccc2
	CCCCCCCCCC(=O)C
	CC(=O)c1ccc[nH]1
	CC(CCC(=O)C)C
	CCCC(=O)C
	CC(=O)C
	CC(=O)C(=C)C
	CCCCCC(=O)CCCCC
	CC(=O)CCc1ccccc1
	CCCCCCCC(=O)C
	CC(=CC(=O)C)C
	CC(CC(=O)CC(C)C)C
	CC(=O)C(C)C
	CCCCCCC(=O)C
	CC(=O)c1c(C)c[nH]c1C
	CCC(=O)CC
	CC(=O)c1ccccc1
	CC(=O)c1cccs1
Lactams	O=C1CCCN1
	O=C1CCCCN1
	O=C1NCCC1N
	CC1CCCC(=O)N1
	O=C1CCCCCN1
	O=C1NCC(=O)NC1
	O=C1CCCCCCN1
	O=C1CCC(N1)C(=O)O
	O=C1CCCCCCCN1
	CCC1(CC)CCNC1=O
	NCCCN1CCCC1=O
	O=c1ccc2c([nH]1)cccc2
	O=C1CCc2c(N1)cccc2
	O=C1CCC(N1)c1ccccc1
	O=C1CCCCCCCCCCCN1
Lactones	C1COC1=O
	O=C1CC=CO1
	C=C1CC(=O)O1
	C1OC(=O)C=C1
	CC1CC(=O)O1
	O=C1CCCO1
	O=C1NCCO1
	O=c1cccco1
	CC1=CC(=O)OC1
	O=C1OCCC1C
	O=C1CCCCO1
	OC1CC(=O)OC1
	CC1=C(C)C(=O)OC1
	O=C1OC(C(=O)C1)C
	CC1CCCC(=O)O1
	CC1OC(=O)CCC1C
	CCC1CCCC(=O)O1
	CC1CSCC(=O)O1
	O=C1CC2C(O1)CCCC2
	O=C1OC(CC1(C)C)(C)C
	CCCCC1CCC(=O)O1
	O=C1CCc2c(O1)cccc2
Methylamines	CN
	CNCC
	CN(C)C
	CONC
	CN(F)F
	CNC(=O)C
	CNCCO
	CNCCC#N
	CCCC=NC
	CNCCOC
	CN(N=O)CO
	CN(N=O)OC
	NCc1ccco1
	NCc1cnc[nH]1
	NCc1ncc[nH]1
	CNC1CCCC1
	CN(Cl)Cl
	CNCC(OC)C
	CNCC(=C)Cl
	CN(CC#C)CC#C
	C=CCN(CC#C)C
	CNCc1ccco1
	Cc1ccc(o1)CN
	NCc1cnn(c1)C
	NCC1CCC=CO1
	NCC1CCCCC1
	CNC1CCCCC1
	NCC1CC(C1)(C)C
	NCC1CCCN1C
	CCCCCCNC
	NCC1CNCCO1
	CC(CN(CC(C)C)C)C
	NCC1(CC1)c1ccccc1
Nitrates	[O-][N+](=O)OC
	[O-][N+](=O)OCC
	[O-][N+](=O)OCCC
	CC(CO[N+](=O)[O-])C
	CCCCCO[N+](=O)[O-]
	CCCCC(CO[N+](=O)[O-])CC
	[O-][N+](=O)OC(C(O[N+](=O)[O-])CO[N+](=O)[O-])CO[N+](=O)[O-]
Nitriles	CC#N
	N#CC#N
	C=CC#N
	CCC#N
	OCC#N
	C=CCC#N
	CC(=O)C#N
	C1OC1C#N
	C=CCCC#N
	CC(=CC)C#N
	COC(=O)CC#N
	N#Cc1cccnc1
	N#CC1CCC=CC1
	N#CC1CCCCC1
	CCCCCCC#N
	N#CC1CC=CCC1C
	N#Cc1ccc(cc1)C(C)C
	N#Cc1ccc(cc1)N(C)C
	CCOc1ccc(cc1)C#N
	CCCCCCCCCCCCCC#N
Nitrites	CON=O
	C=CON=O
	CCON=O
	C=CCON=O
	O=NOC1CC1
	CCCON=O
	CC(ON=O)C
	FCCON=O
	C=CCCON=O
	CC(=C)CON=O
	CCCCON=O
	CC(CON=O)C
	CC(ON=O)CO
	CC(OC)ON=O
NitroCompounds	[O-][N+](=O)C
	[O-][N+](=O)C=C
	[O-][N+](=O)CC
	[O-][N+](=O)CN
	[O-][N+](=O)CF
	[O-][N+](=O)CC=C
	[O-][N+](=O)CCC
	CC([N+](=O)[O-])C
	[O-][N+](=O)CCO
	[O-][N+](=O)CCl
	[O-][N+](=O)CC(=C)C
	CC(=C[N+](=O)[O-])C
	[O-][N+](=O)C(=C)CC
	[O-][N+](=O)C(=CN)C
	[O-][N+](=O)CC(=O)C
	CC(C[N+](=O)[O-])C
	CCCC[N+](=O)[O-]
	[O-][N+](=O)C(=NO)C
	CN(C[N+](=O)[O-])C
	NCCC[N+](=O)[O-]
	[O-][N+](=O)CC(=O)O
	FCCC[N+](=O)[O-]
	[O-][N+](=O)CCCl
	[O-][N+](=O)c1ccccc1
	[O-][N+](=O)c1cc([N+](=O)[O-])c(c(c1)[N+](=O)[O-])C
NitrosoCompounds	CN=O
	CCN=O
	CNN=O
	FCN=O
	C=CNN=O
	CC(N=O)C
	CCNN=O
	ClCN=O
	O=NC(C)(C)C
	O=CN(N=O)C
	O=NOC(=O)C
	CN(N=O)OC
	O=NN1CC=CC1
	CCC(N=O)(C)C
	C1OCNC1N=O
	CCC(=O)ON=O
	O=NC(Cl)(C)C
	O=Nc1ccccn1
OrganophosphorusCompounds	NC(P)O
	CSP
	CCSP
	NCCP(=O)(O)O
	O=CCP(=O)(O)O
	OC(=O)C(CCCP(=O)(O)O)N
	O=C(Cc1ccc(cc1)I)NCP(=O)O
	OC(=O)CCP(=O)(O)O
	Nc1ccccc1SCCCCP(=O)(O)O
	O=S(c1ccccc1O)CCCCP(=O)(O)O
	NCCCCP(=O)(O)O
OrganoseleniumCompounds	IC=CCCCC[Se]c1ccccc1
	CCCCCc1[se]c2c(c1I)cccc2OC(=O)N(CC)CC
	CCN(C(=O)Oc1cccc2c1[se]c(c2I)c1ccccc1)CC
	CCN(C(=O)Oc1cccc(c1[Se]C)Br)CC
	NP(=[Se])(c1ccccc1)c1ccccc1
	BrP(=[Se])(c1ccccc1)c1ccccc1
	CCCCC=C1[Se]C(=NCCCC)Cc2c1cccc2
	O[Se](=O)CC(C(=O)O)N
	[Se]C=N
	CC=[Se]
	[Se-]OC#N
OrganosiliconCompounds	C[Si]NN
	C1CC[SiH2]1
	COO[Si]
	OCO[Si]
	C=[SiH2]
	NC[Si]
	C[SiH]=C
	[SiH3]C=C
	C[Si](=N)C
	CON[Si]
	CN[Si]=O
OrganothiophosphorusCompounds	CSP
	CCSP
	CC=CSP
	CCSP=O
	C1COPS1
	CCSPC
	CS[P+](=O)C
	[O-]C(CSP)N
	CSP(=O)([O-])[O-]
	O=PS(=O)(=O)C
	CSPSC
	CCS(=S)P
	CCCSP(=O)(C)C
	[O-]P(=O)(SCC)Cl
Peroxides	CCC(=O)OOC(=O)CC
	CC(OOC(C)(C)C)(C)C
	O=C(c1ccccc1)OOC(=O)C
	COOC
	OOC(C)(C)C
	CCOOCC
	OCOOCO
	CC(=O)OOC(=O)C
	CCCOOCCC
	CCOOC(C)(C)C
Phenols	Oc1ccccc1
	Cc1ccc(cc1)O
	Cc1cccc(c1)O
	Cc1ccccc1O
	Nc1cccc(c1)O
	Oc1cccc(c1)O
	Oc1ccc(cc1)O
	Oc1ccccc1O
	Nc1c(C)cccc1O
	NCc1cccc(c1)O
	COc1ccc(cc1)O
	Fc1c(O)cccc1F
	CC=Cc1ccccc1O
	CCc1ccc(cc1C)O
	CCCc1cccc(c1)O
	Cc1cc(C)c(c(c1)C)O
